# Supplementary material for: Arabidopsis GH3.10 conjugates jasmonates
Source: Plant Biol (Stuttg). 2025 Mar 17;27(4):476–91. doi: 10.1111/plb.70001 (PMC12096059; doi:10.1111/plb.70001)
Supplement: Supplementary file 1 — Fig. S1. Oxylipin accumulation in aos, gh3.10 jar1 and Col‐0 plants up to 6 h post‐wounding. Mean ± SD of three technical replicates for each time point are shown. Relative levels of JA‐Gln and 12‐OH‐JA‐Ile were determined relative to the signal of the deuterated JA standard. Fig. S2. JA‐Ile signal in phytohormone measurement samples including background from empty control and aos lines. Signals shown are representative for each of the triplicates measured for each genotype. Empty extraction control and aos negative control signals at the retention time of JA‐Ile were assessed to establish the signal background of every measurement. Only signals three‐fold above the background signal height were integrated and quantified. Fig. S3. JA‐Val and JA‐Ile levels in flowers (upper panel) and leaves at 2 hpw (lower panel) of gh3.10 jar1 plant lines. Col‐0 plants served as wild‐type control. Mean ± SD of three technical replicates are shown. Fig. S4. JA‐Ile generated by GH3.10 in an ex vivo assay from leaves at 2 h post‐wounding (hpw) and flowers of Col‐0 (a) as well as gh3.10 jar1 plant material (b). (c) shows an overview of further jasmonoyl‐amino conjugates and their detection in the respective plant metabolite extracts. Fig. S5. Molecular docking of the 12‐OH‐JA‐Ile conjugate in GH3.10 (a) and JAR1 (b) based on the available crystal structure of JAR1 (4EPL; Westfall et al. 2012). Asterisks in the structure of GH3.10 indicate the amino acids swapped for their respective counterparts from JAR1 as indicated in the alignment (c). Fig. S6. In vitro characterization of GH3.10 and JAR1 jasmonate substrate preference. The influence of GH3.10 active site residues on the conversion rate of 12‐OH‐JA and JA was tested. 100 μg purified recombinant JAR1, GH3.10, GH3.10 A334H, GH3.10 Y172V, and GH3.10 A334H Y172V were incubated in reaction buffer containing 0.1 mM Ile and 1 mM JA or 12‐OH‐JA. Reactions were incubated for 1 h at 30°C while shaking gently and stopped by addition of aceton [file PLB-27-476-s001.zip]

Archive with 2 entries (2 files):
- Dataset S1 Non-targeted metabolomics of A. thaliana flowers.xlsx
- PLB70001-sup-0004-Supporting Information Ni et al 2nd rev.pdf
