# Supplementary material for: Arabidopsis GH3.10 conjugates jasmonates
Source: Plant Biol (Stuttg). 2025 Mar 17;27(4):476–91. doi: 10.1111/plb.70001 (PMC12096059; doi:10.1111/plb.70001)
Supplement: Supplementary file 1 — Fig. S1. Oxylipin accumulation in aos, gh3.10 jar1 and Col‐0 plants up to 6 h post‐wounding. Mean ± SD of three technical replicates for each time point are shown. Relative levels of JA‐Gln and 12‐OH‐JA‐Ile were determined relative to the signal of the deuterated JA standard. Fig. S2. JA‐Ile signal in phytohormone measurement samples including background from empty control and aos lines. Signals shown are representative for each of the triplicates measured for each genotype. Empty extraction control and aos negative control signals at the retention time of JA‐Ile were assessed to establish the signal background of every measurement. Only signals three‐fold above the background signal height were integrated and quantified. Fig. S3. JA‐Val and JA‐Ile levels in flowers (upper panel) and leaves at 2 hpw (lower panel) of gh3.10 jar1 plant lines. Col‐0 plants served as wild‐type control. Mean ± SD of three technical replicates are shown. Fig. S4. JA‐Ile generated by GH3.10 in an ex vivo assay from leaves at 2 h post‐wounding (hpw) and flowers of Col‐0 (a) as well as gh3.10 jar1 plant material (b). (c) shows an overview of further jasmonoyl‐amino conjugates and their detection in the respective plant metabolite extracts. Fig. S5. Molecular docking of the 12‐OH‐JA‐Ile conjugate in GH3.10 (a) and JAR1 (b) based on the available crystal structure of JAR1 (4EPL; Westfall et al. 2012). Asterisks in the structure of GH3.10 indicate the amino acids swapped for their respective counterparts from JAR1 as indicated in the alignment (c). Fig. S6. In vitro characterization of GH3.10 and JAR1 jasmonate substrate preference. The influence of GH3.10 active site residues on the conversion rate of 12‐OH‐JA and JA was tested. 100 μg purified recombinant JAR1, GH3.10, GH3.10 A334H, GH3.10 Y172V, and GH3.10 A334H Y172V were incubated in reaction buffer containing 0.1 mM Ile and 1 mM JA or 12‐OH‐JA. Reactions were incubated for 1 h at 30°C while shaking gently and stopped by addition of aceton [file PLB-27-476-s001.zip › Dataset S1 Non-targeted metabolomics of A. thaliana flowers.xlsx]

## Sheet: Tab. S3
Dataset S1 Non-targeted metabolomics of A. thaliana flowers after spraying with Mock solution, JA, JA-Ile, JA-Gln and MeJA daily for two weeks.
Metabolites were analyzed by metabolite fingerprinting approach based on UHPLC-HRMS. 782 metabolite features (false discovery rate (FDR) < 10-5) were clustered in nine clusters by means of one-dimensional self-organizing maps.
Shown are relative abundunces of metabolite features in counts per second. The confirmed chemical identity of selected marker metabolite is shown.
Level of structure confirmation:	A) MS/MS fragment information from literature or MassBank data base (https://massbank.eu/MassBank/)
	B) MS/MS fragment information from authentic standard or corresponding core structure (in brackets)
	C) Retention time comparison with authentical standard
	D) Interpreting the fragments by using accurate mass information/deduced elemental composition of the fragments
			Relative abundance in counts per second
ID	RT (min)	Mass (Da)	BN05_31_Col-0_Mock_I	BN05_32_Col-0_Mock_II	BN05_32_Col-0_Mock_III	BN05_28_aos_Mock_I	BN05_29_aos_Mock_II	BN05_30_aos_Mock_III	BN05_25_aos_gh3_10_jar1_Mock_I	BN05_26_aos_gh3_10_jar1_Mock_II	BN05_27_aos_gh3_10_jar1_Mock_III	BN05_22_aos_JA_I	BN05_23_aos_JA_II	BN05_24_aos_JA_III	BN05_19_aos_gh3_10_jar1_JA_I	BN05_20_aos_gh3_10_jar1_JA_II	BN05_21_aos_gh3_10_jar1_JA_III	BN05_16_aos_JA-Ile_I	BN05_17_aos_JA-Ile_II	BN05_18_aos_JA-Ile_III	BN05_13_aos_gh3_10_jar1_JA-Ile_I	BN05_14_aos_gh3_10_jar1_JA-Ile_II	BN05_15_aos_gh3_10_jar1_JA-Ile_III	BN05_10_aos_JA-Gln_I	BN05_11_aos_JA-Gln_II	BN05_12_aos_JA-Gln_III	BN05_7_aos_gh3_10_jar1_JA-Gln_I	BN05_8_aos_gh3_10_jar1_JA-Gln_II	BN05_9_aos_gh3_10_jar1_JA-Gln_III	BN05_4_aos_MeJA_I	BN05_5_aos_MeJA_II	BN05_6_aos_MeJA_III	BN05_1_aos_gh3_10_jar1_MeJA_I	BN05_2_aos_gh3_10_jar1_MeJA_II	BN05_3_aos_gh3_10_jar1_MeJA_III	ClusterNumber	Dataset	False discovery rate	Marker metabolite	MS/MS fragmentation	Identity confirmed by
354	2.2	154.027	80113.5	98683.3	139554	0	0	0	0	0	0	0	0	0	0	0	0	0	0	0	0	0	0	0	0	0	0	0	0	2473.75	0	0	0	0	0	1	BN05_jasmonates spray_neg_4000cps_230830_339_323_2034manual reintegration_no_techrep.csv	4.2416e-10
308	3.17	279.074	102999	79034.5	87596.6	9808.72	11195.5	11200	9884.27	8632.28	5948.42	10151.7	6709.92	4502.1	3231.13	2806.44	2653.64	12940.6	10766.6	3107.72	14489.4	9491.62	12728.1	6227.64	4277.27	4492.81	3916.44	7178.14	13870.5	39450.3	19643	20544.4	5093.41	4112.78	5585.25	1	BN05_jasmonates spray_0-4min_pos_4000cps_230830_no_techrep.csv	7.7968e-12
478	3.17	279.075	91365.2	76965.2	86495	7239.34	9390.14	8701.07	7915.18	6782.49	4701.64	7543.63	4988.6	3408.95	0	2246.69	0	9047.06	6721.4	0	6768.11	5238.94	6830.11	2689.67	2019.11	3161.16	0	3447.01	7259.15	26136.9	12255.1	13927.9	3024.81	2786.37	4259.65	1	BN05_jasmonates spray_neg_4000cps_230830_339_323_2034manual reintegration_no_techrep.csv	9.8012e-15	UNC278	[M-H]- 278.0617, 162.0563, 132.0302, 119.0503, 115.0035, 96.9919, 88.0406, 71.0137, 41.9985
263	2.2	288.064	67049.1	81507.9	111154	0	0	0	0	2482.68	0	0	0	0	0	0	0	0	0	0	2136.6	0	0	0	0	0	0	0	0	3472.94	0	0	0	0	0	1	BN05_jasmonates spray_0-4min_pos_4000cps_230830_no_techrep.csv	1.1493e-10
664	3.51	290.078	22918.5	34962.7	31490.7	0	2457.57	2906.76	0	2614.51	0	0	0	0	0	0	0	0	0	0	0	0	0	0	0	0	0	0	0	0	0	0	0	0	2011.6	1	BN05_jasmonates spray_0-4min_pos_4000cps_230830_no_techrep.csv	8.3987e-12
612	3.44	290.08	43836	72171.3	61741.6	0	0	0	0	0	0	0	0	0	0	0	0	0	0	0	0	0	0	0	0	0	0	0	0	3522.64	0	0	0	0	0	1	BN05_jasmonates spray_neg_4000cps_230830_339_323_2034manual reintegration_no_techrep.csv	2.6006e-11	Catechin	[M-H]- 289.0718, 245.0817, 203.071, 151.0398, 137.0241, 125.0249, 109.0294	A (MassBank Record: MSBNK-RIKEN-PR100687)
1314	6.9	292.204	25613.6	14604.4	16831	0	0	0	0	0	0	0	0	0	0	0	0	0	0	0	0	0	0	0	0	0	0	0	0	0	0	0	0	0	0	1	BN05_jasmonates spray_neg_4000cps_230830_339_323_2034manual reintegration_no_techrep.csv	1.3341e-09	OPDA	[M-H]- 291.1974, 247.2078, 165.1274	A (Resemann2023), B, C
327	7.67	294.221	137170	93390.5	113774	8028.77	5521.82	3640.16	6295.32	3634.48	2660.09	9537.66	8604.55	8315.39	16540.2	2812.16	6811.3	3882.37	2767.66	0	6917.53	7169.43	11604.6	0	3811.37	3976.57	2838.97	5623.85	0	32134.6	15388.5	23937.3	5410.46	9065.62	8423.23	1	BN05_jasmonates spray_neg_4000cps_230830_339_323_2034manual reintegration_no_techrep.csv	9.2032e-12
502	8.03	296.235	90680.3	58383.8	72371.9	6775.56	4635.3	3804.07	4311.17	3290.85	0	7772.42	6917.94	6119.54	15819.3	2902.42	5436.23	4315.25	2455.18	0	5347.48	5560.8	10639.2	0	3149.28	3338.74	2189.63	4089.55	4496.04	25263.2	11316.3	23197.7	4529.41	8121.86	5523.85	1	BN05_jasmonates spray_neg_4000cps_230830_339_323_2034manual reintegration_no_techrep.csv	4.2005e-10	UNC296	[M-H]- 295.2281, 249.222, 141.1287, 112.0037
954	2.3	306.07	25647.2	31887.9	40053.4	2769.5	3235.06	2938.78	0	2500.17	0	0	3266.74	3380.45	0	2616.37	0	2637.67	2920.51	0	0	2692.18	3108.49	0	2778.57	2476.43	0	2387.91	2719.15	3584.22	3341.68	0	2963.86	3013.69	0	1	BN05_jasmonates spray_neg_4000cps_230830_339_323_2034manual reintegration_no_techrep.csv	3.9855e-10	Leucocyanidin	[M-H]- 305.0631, 153.0206	A (MassBank Record: MSBNK-BS-BS003917)
770	2.2	306.074	16201.5	19025	24174.7	0	0	0	0	0	0	0	0	0	0	0	0	0	0	0	0	0	0	0	0	0	0	0	0	0	0	0	0	0	0	1	BN05_jasmonates spray_0-4min_pos_4000cps_230830_no_techrep.csv	1.5692e-12
1300	2.2	342.052	14899.5	18935.2	24749	0	0	0	0	0	0	0	0	0	0	0	0	0	0	0	0	0	0	0	0	0	0	0	0	0	0	0	0	0	0	1	BN05_jasmonates spray_neg_4000cps_230830_339_323_2034manual reintegration_no_techrep.csv	4.7214e-11
1346	7.67	367.237	23574	15307.7	19357.2	0	0	0	0	0	0	2143.73	0	0	3079.07	0	0	0	0	0	0	0	2290.72	0	0	0	0	0	0	6701.65	2864.45	4392.74	0	0	0	1	BN05_jasmonates spray_neg_4000cps_230830_339_323_2034manual reintegration_no_techrep.csv	1.5701e-10
1494	8.03	369.252	19980	13212.3	16392.2	0	0	0	0	0	0	0	0	0	3507.22	0	0	0	0	0	0	0	2490.82	0	0	0	0	0	0	5958.91	2803.85	5214.91	0	0	0	1	BN05_jasmonates spray_neg_4000cps_230830_339_323_2034manual reintegration_no_techrep.csv	1.716e-10
1012	8.59	370.308	37948.5	21157.7	30203.3	8102.86	6320.99	6952.08	6048.86	7056.58	6598.96	7052.99	5638.2	5057.65	10379.3	3628.55	4268.13	8547.64	8349.92	3344.84	10397	11704.5	13111.9	2752.67	4492.94	5594.67	5322.97	8541.17	6879.08	15520.8	10369.8	15014.9	2670.77	3543.64	2902.19	1	BN05_jasmonates spray_neg_4000cps_230830_339_323_2034manual reintegration_no_techrep.csv	3.0988e-07
980	9.06	398.339	34786.1	19730.1	22883.3	0	0	0	0	0	0	0	0	0	2775.66	0	0	0	4335.1	0	0	0	0	0	0	0	0	0	0	9569.68	5751.42	8197.46	0	0	0	1	BN05_jasmonates spray_neg_4000cps_230830_339_323_2034manual reintegration_no_techrep.csv	6.0281e-09
876	2.7	448.148	12377	15019.8	18376.8	0	0	0	0	0	0	0	0	0	0	0	0	0	0	0	0	0	0	10921.7	0	0	0	0	0	2555.47	0	0	0	0	0	1	BN05_jasmonates spray_0-4min_pos_4000cps_230830_no_techrep.csv	1.524e-06
932	1.92	464.144	7369.86	8076.29	14722.7	0	0	0	0	0	0	0	0	0	0	0	0	0	0	0	0	0	0	0	0	0	0	0	0	0	0	0	0	0	0	1	BN05_jasmonates spray_0-4min_pos_4000cps_230830_no_techrep.csv	1.4407e-07
915	3.2	578.143	12410.2	19932.8	18577.4	0	0	0	0	0	0	0	0	0	0	0	0	0	0	0	0	0	0	0	0	0	0	0	0	0	0	0	0	0	0	1	BN05_jasmonates spray_0-4min_pos_4000cps_230830_no_techrep.csv	1.915e-11
1677	3.2	578.143	13058.2	19013	18102.9	0	0	0	0	0	0	0	0	0	0	0	0	0	0	0	0	0	0	0	0	0	0	0	0	0	0	0	0	0	0	1	BN05_jasmonates spray_neg_4000cps_230830_339_323_2034manual reintegration_no_techrep.csv	3.3969e-13
1246	6.08	694.342	34012.7	16297.8	23480.5	0	0	6132.55	6436.14	5407.52	5677.87	2129.84	4588.44	6450.81	0	4755.79	5338.35	3084.05	4949.56	2903.98	4430.85	2804.03	4640.25	2567.91	3025.51	3730.76	3971.59	5754.04	5366.27	10695.8	4718.9	7787.15	2925.98	3491.95	3190.41	1	BN05_jasmonates spray_neg_4000cps_230830_339_323_2034manual reintegration_no_techrep.csv	6.6208e-06
1688	8.69	792.498	8015.99	7520.39	10952.5	0	0	0	0	0	0	0	0	0	0	0	0	0	0	0	0	0	0	0	0	0	0	0	0	0	0	0	0	0	0	1	BN05_jasmonates spray_neg_4000cps_230830_339_323_2034manual reintegration_no_techrep.csv	1.6472e-12	Methyl-ketol-18:2/16:3-MGDG	[M-H]- 791.4910, 601.3459, 559.3057, 323.2204 [methyl-ketol 18:2-H]-, 249.1833 (16:3)	D (Ibrahim2011)
1797	7.99	806.484	9421.25	7093.63	13830.6	0	0	0	0	0	0	0	2033.99	0	0	0	0	0	0	0	0	0	0	0	0	0	0	0	0	0	0	0	0	0	0	1	BN05_jasmonates spray_neg_4000cps_230830_339_323_2034manual reintegration_no_techrep.csv	1.8908e-08
1000	5.97	810.39	47429	36470	46537.8	0	0	0	0	0	0	5524.88	3183.94	0	0	0	0	0	5461.57	0	0	2185.55	2071.73	0	0	0	0	0	0	14229.9	8021.77	9816.53	0	2017.9	0	1	BN05_jasmonates spray_neg_4000cps_230830_339_323_2034manual reintegration_no_techrep.csv	3.3737e-13
1690	8.22	836.526	15224.2	10129.1	19342.5	0	0	3859.97	0	2962.51	0	2949.07	2408.93	0	0	0	0	0	0	0	0	0	0	0	0	0	0	0	0	2374.7	0	2164.56	0	0	0	1	BN05_jasmonates spray_neg_4000cps_230830_339_323_2034manual reintegration_no_techrep.csv	1.0199e-07
1040	8.35	866.539	31841	12996.6	39712.6	0	0	0	0	0	0	0	0	0	0	0	0	0	0	0	0	0	0	0	0	0	0	0	0	0	0	0	0	0	0	1	BN05_jasmonates spray_neg_4000cps_230830_339_323_2034manual reintegration_no_techrep.csv	2.6656e-06	Methyl-ketol-18:2/methyl-ketol-18:2-MGDG	[M-H]- 865.5274, 599.1266, 559.3087, 323.2204 [methyl-ketol-18:2-H]-	D (Ibrahim2011)
1856	7.89	1028.59	15694.7	8241.84	16225.7	0	0	0	0	0	0	0	0	0	0	0	0	0	0	0	0	0	0	0	0	0	0	0	0	0	0	0	0	0	0	1	BN05_jasmonates spray_neg_4000cps_230830_339_323_2034manual reintegration_no_techrep.csv	5.6901e-09	Methyl-ketol-18:2/methyl-ketol-18:2-DGDG	[M-H]- 1028.591, 703.2557 [M-2Gal-H]-, 323.2204, [methyl-ketol-18:2-H]-	D (Ibrahim2011)
248	5.29	161.018	50534.2	53924.9	52778.7	65045.7	45264.3	47460.5	49183.3	44982.7	66051.2	34178.1	50701.8	48336.4	55028.4	33281.2	55016.1	0	29569.7	28730.3	0	2369.73	0	0	0	0	0	0	0	0	2699.88	3141.35	0	0	0	2	BN05_jasmonates spray_neg_4000cps_230830_339_323_2034manual reintegration_no_techrep.csv	6.0281e-09
37	8.06	266.155	730656	284675	743679	642080	646446	686356	773040	879888	918996	1.03555e+06	581680	736342	759579	787325	581224	840253	763830	439276	0	0	0	0	0	0	0	0	0	0	0	0	0	0	0	2	BN05_jasmonates spray_neg_4000cps_230830_339_323_2034manual reintegration_no_techrep.csv	9.0982e-09
123	8.06	267.159	149798	56104	150229	137006	135972	144813	162728	176970	185207	210432	118596	149342	157339	156070	120433	174793	154567	83500.4	0	0	0	0	0	0	0	0	0	0	0	0	0	0	0	2	BN05_jasmonates spray_neg_4000cps_230830_339_323_2034manual reintegration_no_techrep.csv	1.1757e-08
963	8.43	298.16	14139.3	19336.3	20193.8	14359.8	14842.1	21183.6	15833	15733.2	19740.9	14538.7	19576.1	13392.5	13010.7	14978.9	15484.1	0	0	0	0	0	0	0	0	0	0	0	0	0	0	0	0	0	0	2	BN05_jasmonates spray_neg_4000cps_230830_339_323_2034manual reintegration_no_techrep.csv	8.5268e-12
340	0.96	307.084	5674.65	18150.8	0	20881.1	15099.1	6493.47	29021.9	38373.8	59276.9	0	0	0	4016.63	5462.17	10411.8	0	0	2312.73	0	2424.58	0	0	0	0	3712.52	3860.32	0	2358.97	0	0	0	0	0	2	BN05_jasmonates spray_0-4min_pos_4000cps_230830_no_techrep.csv	2.2792e-06
1636	5.29	322.035	38044.6	53843.3	49910.5	54357.8	49132.1	47133.5	50755.1	59523.7	50118.6	48250.2	50698.3	55537.7	34284	46923.8	44625.6	0	29703.5	28774.2	2093.36	2369.73	0	0	0	0	0	2735.48	2552.19	0	2762.02	2741.37	0	0	0	2	BN05_jasmonates spray_neg_4000cps_230830_339_323_2034manual reintegration_no_techrep.csv	1.2488e-10
733	5.28	322.035	64244	39083.5	49899.6	52515.9	46450.5	47332.4	46921.7	50461.3	65907.9	45865.6	59309.6	48113.3	55058.5	58426.1	55310.4	0	29415.4	34052.4	0	0	0	0	0	0	0	0	2480.82	0	0	2860.75	0	0	0	2	BN05_jasmonates spray_neg_4000cps_230830_339_323_2034manual reintegration_no_techrep.csv	9.1249e-10
545	5.3	322.035	60081.5	50557.7	56015.2	56455.4	40991	56814.6	53300.1	47609.7	50981.9	0	0	0	41290	0	0	0	28082.1	41824.7	0	0	0	0	0	0	0	2182.59	0	0	2723.66	2741.37	0	0	0	2	BN05_jasmonates spray_neg_4000cps_230830_339_323_2034manual reintegration_no_techrep.csv	4.3857e-07
918	5.29	327.014	26791	30824.1	26917.7	30369.7	23590.4	26769.9	26670.7	31648.4	31783	24770.5	25186.7	21021.2	18605	26373.1	25322.7	8573.57	7049.74	15901.8	0	0	0	0	0	0	0	0	0	0	0	0	0	0	0	2	BN05_jasmonates spray_neg_4000cps_230830_339_323_2034manual reintegration_no_techrep.csv	2.8384e-13
680	8.06	339.172	38314.4	17016.3	39283.5	36020.6	36089.4	37012.3	43861.7	46503.2	46999.2	52203.6	29706	37799.5	38542.3	41587.6	32498.5	45355	43604	23739.9	0	0	0	0	0	0	0	0	0	0	0	0	0	0	0	2	BN05_jasmonates spray_neg_4000cps_230830_339_323_2034manual reintegration_no_techrep.csv	2.8048e-09
1151	8.04	339.172	38216.9	16899.8	39346.7	36038.3	35754.4	36859.8	43684.6	45939.7	47347.1	52560.1	29906.3	37799.4	0	41640.7	32474.1	0	0	0	0	0	0	0	0	0	0	0	0	0	0	0	0	0	0	2	BN05_jasmonates spray_neg_4000cps_230830_339_323_2034manual reintegration_no_techrep.csv	4.4906e-07
1834	2.52	430.161	13258	12652.2	13851	12165.3	9909.4	9405.3	12058.6	9060.66	9903.95	11578.3	8368.08	9944.45	5577.22	6930.81	8000.4	5582.12	4270.31	3498.88	3771.71	2770.08	5279.29	2688.71	5234.32	3788.27	3425.4	3200.96	6135.31	4975.39	4142.74	3830.01	2552.8	2084.58	2279.55	2	BN05_jasmonates spray_neg_4000cps_230830_339_323_2034manual reintegration_no_techrep.csv	6.0281e-09
304	8.07	459.168	48224.5	20759.9	52076.1	43038.2	44901.5	45393.1	57480	63525.2	63480.4	65715	37619.4	46186.9	64442.8	56128.4	42148.7	72811.9	65345.2	37339.5	0	0	0	0	0	0	0	0	0	0	0	0	0	0	0	2	BN05_jasmonates spray_neg_4000cps_230830_339_323_2034manual reintegration_no_techrep.csv	9.832e-09
758	8.1	595.971	100882	101042	100803	115845	102533	106378	100434	98176.5	96619	93595.8	113336	101848	100090	99331.6	93955.9	105163	128829	112917	0	0	0	0	0	0	0	0	0	0	0	0	0	0	0	2	BN05_jasmonates spray_neg_4000cps_230830_339_323_2034manual reintegration_no_techrep.csv	1.3409e-18
1267	8.1	668.987	21145.2	20909.1	20532.5	23092.7	21115.3	21141.4	21108.7	20322.3	19809.2	19008.3	22505.4	20098.1	21757.9	19833.3	19927.7	22798.6	26882.8	22282.8	0	0	26658.6	0	0	0	0	0	0	0	0	0	0	0	0	2	BN05_jasmonates spray_neg_4000cps_230830_339_323_2034manual reintegration_no_techrep.csv	7.6604e-07
564	8.43	685.476	31240.9	48974.4	41853.4	8031.09	13190.2	31654.9	80353.1	30390.3	60494.4	7466.88	9796.04	12236.6	0	0	6631.07	3270.24	0	0	2920.88	4024.58	3382.3	7583.37	4536.71	5467.27	9062.86	8088.46	4522.08	12679.2	11774.9	9140.85	13177.1	8991.72	7267.31	2	BN05_jasmonates spray_neg_4000cps_230830_339_323_2034manual reintegration_no_techrep.csv	5.9646e-06
1519	9.53	888.974	32146.6	34506	36051.7	35421.6	32878.4	33331.7	34636.3	36604.1	33143.6	31520.2	34995.8	29766.8	28513.8	35441.2	33914	2088.46	0	0	0	0	0	0	0	0	0	0	0	0	2160.29	0	0	0	0	2	BN05_jasmonates spray_neg_4000cps_230830_339_323_2034manual reintegration_no_techrep.csv	1.3823e-18
1954	4.36	1180.29	10802.7	7167.26	12979	0	0	2933.26	0	0	0	9981.04	10349.8	13451.7	3356.51	8593.87	10654.2	2284.14	2698.16	2764.61	2292.43	0	0	0	4942.51	2280.94	0	0	0	2854.67	0	0	2189.68	0	0	2	BN05_jasmonates spray_neg_4000cps_230830_339_323_2034manual reintegration_no_techrep.csv	1.1141e-06
189	0.59	126.032	68378.9	54389.6	74951.9	167233	169396	160722	171235	168510	157268	101912	105360	99126.5	123055	128319	127635	62748.5	75785.5	61140.2	86469	63552.7	100674	55153.1	118641	144558	116298	94025.7	106623	42781.1	31315.6	39134.4	34842.9	31599.8	28408	3	BN05_jasmonates spray_0-4min_pos_4000cps_230830_no_techrep.csv	2.3646e-08
133	2.14	157.074	126255	106114	130399	203759	164401	229033	232935	188061	202886	83853	80384.1	98490.9	96167.8	74694.2	85055.4	109493	109942	103155	108963	85998.2	107055	89286	141458	88671	93037.7	119682	103014	98942.4	83196	120927	104121	92596.3	108895	3	BN05_jasmonates spray_0-4min_pos_4000cps_230830_no_techrep.csv	4.4242e-07
805	2.98	160.052	15368.5	11282.7	11946.2	24473	23206	24769.7	26972.2	22349.7	19599.7	13394.4	17052.8	15682.4	15654.7	16263.1	18610.1	11156.8	12343.2	9155.37	11657.1	5511.9	10987.8	9070.68	14237.9	14620	11584.3	11111.4	10415.2	11097.8	7473.79	11291	6326.36	6405.38	3661.26	3	BN05_jasmonates spray_0-4min_pos_4000cps_230830_no_techrep.csv	1.0802e-07
723	2.79	162.068	18850.3	12780.4	13190.2	26521.9	30635.5	27828.7	28941.9	32184.4	25318.3	19941.1	21011.6	23322	18427	19441	22358.2	16228.3	10821.4	12668.8	14397.4	7810.55	12866.3	16292	21032.9	15947.6	14859.6	14107.4	14597.2	11682.9	10844.6	12750.4	10921.9	9724.3	11311.1	3	BN05_jasmonates spray_0-4min_pos_4000cps_230830_no_techrep.csv	4.3082e-08
379	1.89	165.079	76258.5	64178.7	65280.2	118663	108912	89351	119859	123937	123504	51868.9	43694.9	50448.8	44895.1	41693.3	46181.3	44149	42593.2	38990	60843.1	42055	62925.6	28598.1	42347.6	41816.7	57266.4	49756.8	70890	45352.9	42810.4	42996.5	34276.5	33912.5	36425.5	3	BN05_jasmonates spray_neg_4000cps_230830_339_323_2034manual reintegration_no_techrep.csv	8.713e-11
57	0.58	180.063	422030	351680	467714	563461	927817	921265	781769	941318	949976	633209	674721	639654	867355	805692	836214	347398	377854	328500	429282	131620	469438	496383	658611	665434	690150	607177	555634	246058	144262	396660	363578	285319	226648	3	BN05_jasmonates spray_neg_4000cps_230830_339_323_2034manual reintegration_no_techrep.csv	1.2963e-06
247	0.59	180.063	61575.4	57264.7	71970.5	129523	127757	119566	133679	132575	125112	88414.6	92840.7	78092.3	94342	103248	112043	61236.8	67633.3	61646.5	68046.5	56366.5	80224.2	44098.9	86579.9	111170	98825.1	81960.9	83567.9	33147.9	25050.5	49471.5	29984.7	25976.1	26389	3	BN05_jasmonates spray_0-4min_pos_4000cps_230830_no_techrep.csv	8.67e-08
271	2.98	192.079	65162.9	44296.5	49146.5	106865	102777	110040	119472	97448.5	87289.2	55965.1	80345.6	68671	67942.4	72285.6	75690	53311.7	53450	41102	55215.5	33019.4	52217	45134.5	62052.2	67058.4	55064.8	52046.5	50178.4	51435.5	31096.5	49248.1	29484.9	31172	18845.8	3	BN05_jasmonates spray_0-4min_pos_4000cps_230830_no_techrep.csv	1.7306e-07
1056	3.36	206.058	15541.1	8242.67	11910	30597.7	32050.5	30536.9	31686.9	32247.1	29287.1	19878	17977.5	16712.2	25411.3	27716.7	23505.4	14142.1	18401.5	16093.2	16989.3	21152.7	25185.1	13952.4	20503.4	23741.1	21265.9	20703.4	24441.4	14092.9	10188.1	16016	16712.4	18575.5	15624.6	3	BN05_jasmonates spray_neg_4000cps_230830_339_323_2034manual reintegration_no_techrep.csv	4.0936e-07
808	3.46	208.146	11102.1	9431.82	9587.8	22512.2	19365.1	16904.2	22993	17973.1	20431.5	7093.98	5279.31	3949.93	10899	10226	9224.78	9195.64	10106	8483.42	8550.2	9219.89	12162	6725.48	8265.22	7640.3	8260.93	7830.47	8151.98	19545.9	10644.1	9320.49	7161	8082.58	9578.73	3	BN05_jasmonates spray_0-4min_pos_4000cps_230830_no_techrep.csv	1.4323e-06
166	0.59	218.019	88800.3	62119.9	80163.1	175987	193588	167563	176430	180060	170308	125294	118753	124668	165051	157556	144852	70326.9	95963.7	73082.4	85831.6	68871.4	128868	72601.7	145646	163828	129122	115505	132097	68468.5	39142.9	89824	57809.2	46905.6	41205.5	3	BN05_jasmonates spray_0-4min_pos_4000cps_230830_no_techrep.csv	1.6323e-06
283	0.58	226.07	176315	151133	199376	379551	373179	374450	307514	373109	386576	261503	277350	268548	366428	325363	346273	39374.3	33237.7	39704.4	48100.9	33269.9	185875	65419.9	269611	264049	273320	242553	226108	94283.4	55650.8	170661	74024.4	70617.6	50453.9	3	BN05_jasmonates spray_neg_4000cps_230830_339_323_2034manual reintegration_no_techrep.csv	1.7301e-07
472	3.24	237.064	15846.2	11847.2	13328.2	41979.5	56426.6	47099.5	97405.2	67695.2	38660.4	5855.77	7140.31	7351.14	7889.34	6806.83	9241.15	5190.68	5280.31	4062.58	3909.43	3260.26	5302.1	4215.72	6610.49	7279.4	6302.34	6328.66	6948.85	7111.82	4887.91	5784.28	5740.79	5519.09	6430.02	3	BN05_jasmonates spray_neg_4000cps_230830_339_323_2034manual reintegration_no_techrep.csv	3.7682e-07
158	0.58	246.047	476946	330250	539444	1.54526e+06	1550372	1.53311e+06	1.36292e+06	1.63325e+06	1.63462e+06	988830	971775	1.17584e+06	1454608	993997	1.24644e+06	724682	476341	518768	554868	360593	695831	741095	1.22615e+06	970462	1.0671e+06	929485	874113	354949	284253	585112	597328	520809	322871	3	BN05_jasmonates spray_neg_4000cps_230830_339_323_2034manual reintegration_no_techrep.csv	2.0499e-08
44	0.58	246.049	473625	330085	538486	1.54492e+06	1.55135e+06	1.5323e+06	1.36289e+06	1.63356e+06	1.63428e+06	983699	965854	1.17249e+06	1.45473e+06	993493	1.24492e+06	721138	467410	518514	550449	355952	692487	740400	1.2256e+06	971031	1.06855e+06	929637	865937	353801	284557	582162	597322	519519	317859	3	BN05_jasmonates spray_neg_4000cps_230830_339_323_2034manual reintegration_no_techrep.csv	2.1116e-08
509	0.59	246.051	23773.5	17681.1	36659.2	76264.5	55366.9	73704.4	63282.1	59463.7	57428	60131.3	50848.7	63282.2	44646.4	52327.1	59713.5	46769.7	29532.6	35954.1	35239.9	23523.9	39265.2	36977.2	50858.9	47077.1	47583.7	37554.8	39689.9	25834.9	25956.5	37834.6	31450.6	31596	26103.5	3	BN05_jasmonates spray_0-4min_pos_4000cps_230830_no_techrep.csv	8.5281e-06
555	0.56	269.111	15703.3	10036.9	14832	31741.3	32111.9	29803	33398.9	35804.6	39003.5	19519.4	16708.5	25565.2	30921.9	29451.8	30550.1	10229.3	16745.9	9698.28	17055.7	11105.8	21955.3	13043.2	25878	30703.1	27362.5	24776.9	24883.8	11006.4	7990.86	19698.1	16934.4	10604.1	9718.17	3	BN05_jasmonates spray_0-4min_pos_4000cps_230830_no_techrep.csv	8.8627e-06
469	3.22	270.111	29877.2	14264	18157.3	53626.6	60766.6	48765.8	63551.3	60533.1	46433.3	24072.7	28057.1	25080.5	29673.3	35963.8	31418.2	24874.5	30739.2	27627.8	22399.8	27573.2	28988.7	24599.8	32225	38623.8	32376	32130.5	34754.3	17594.8	10946.8	14627.8	9416.43	12180.5	11697.2	3	BN05_jasmonates spray_0-4min_pos_4000cps_230830_no_techrep.csv	2.0022e-08
1479	4.09	270.111	12547.4	10202.7	10212.7	18664.1	21482.2	18047.6	22922.6	19143.6	14931.3	11847	12260.9	13792.3	13234.7	12585.6	10753.8	14105.3	14167.3	10511.1	13558.7	12739.6	15971.4	8202.56	13684.1	15917.1	9587.86	11526.4	13736.1	8269.23	6234.88	7148.73	4400.16	5375.47	6513.96	3	BN05_jasmonates spray_neg_4000cps_230830_339_323_2034manual reintegration_no_techrep.csv	9.16e-06
416	0.57	278.037	132545	129181	176252	341451	432393	327212	491343	386653	397069	207640	192431	212797	109031	213991	235568	108934	116767	107130	117266	106620	153004	158815	203585	226931	235398	189306	180107	81863.2	57534.4	133696	125798	85259.8	80151.8	3	BN05_jasmonates spray_neg_4000cps_230830_339_323_2034manual reintegration_no_techrep.csv	2.0334e-08
93	0.57	278.038	129031	129216	172875	342223	439407	337226	499576	393641	400687	213490	197301	213728	113866	217636	242486	112925	111365	106410	120921	110179	157719	158171	213474	235744	244163	193653	187062	80728.5	53288.6	137342	128711	85072.4	83087	3	BN05_jasmonates spray_neg_4000cps_230830_339_323_2034manual reintegration_no_techrep.csv	2.4136e-08
246	0.57	278.039	128362	129933	173342	342230	439495	337228	499576	394726	401511	208369	200705	212896	112853	218729	242694	113001	113820	104272	120921	110158	156118	161713	215544	235666	238405	194962	187037	81567.2	54355.5	139452	128689	86505.6	85665	3	BN05_jasmonates spray_neg_4000cps_230830_339_323_2034manual reintegration_no_techrep.csv	2.1492e-08
1473	3.56	282.148	11511.6	6417.65	11870.9	15898.5	13849.6	16784.3	18678.9	20747.1	16083.2	8309.08	7514.25	10390.2	11578.5	7881.19	10118.9	4916.91	3945.03	6591.36	4004.39	3445.83	4963.78	8416.78	9587.64	5090.78	8590.84	8132.93	6916.93	5677.01	7080.59	6012.33	7868.6	8574.74	8515.8	3	BN05_jasmonates spray_neg_4000cps_230830_339_323_2034manual reintegration_no_techrep.csv	1.0622e-07
340	3.31	284.09	28038.4	16470	20099.5	100340	124871	96384.3	140127	106252	80345.6	31434.8	31566.4	32678.1	34084.2	30267.9	37718.1	29327.1	30557.5	25267.8	26197.4	22775.6	28854.3	25497.9	33456.5	39362.8	33637.3	26550	33187.8	29583.6	19172.6	23104	15198.8	16736.5	16877.7	3	BN05_jasmonates spray_neg_4000cps_230830_339_323_2034manual reintegration_no_techrep.csv	4.3498e-09
173	3.31	284.09	35651.1	19761.2	20170.1	133238	141862	116091	169660	138296	111346	29422.9	36449.8	35416.9	45361.1	36866.1	54269.8	32888.1	37261.8	32428.6	32573.7	27134.4	36354.2	32823.6	40253.3	49136.9	45363.5	34608.7	34566.4	33108.7	15669.3	22331.8	13199.1	15895.6	17135.9	3	BN05_jasmonates spray_0-4min_pos_4000cps_230830_no_techrep.csv	1.4976e-10
673	0.52	285.107	19875.7	11123.9	20934.6	72518.5	50192	72650.4	58620.4	56175.8	68893.3	50325.4	53646.1	56746.9	90496.9	57428.7	72187.2	25163	13739.4	20638	35968	15716.1	23990.5	45007	41700.1	34268.3	59082.6	41718.8	29618.5	13327.7	14130.3	32298.4	43415.8	30948	19250.3	3	BN05_jasmonates spray_neg_4000cps_230830_339_323_2034manual reintegration_no_techrep.csv	6.4602e-06
269	0.57	292.053	175987	117149	183676	545890	682705	508680	571211	666850	607288	322277	319581	329280	486081	382506	402515	149422	128745	119271	150885	115258	229331	212206	426749	396906	383686	339026	316791	76103.1	60235.9	171166	144860	100301	78190.8	3	BN05_jasmonates spray_neg_4000cps_230830_339_323_2034manual reintegration_no_techrep.csv	2.8329e-09
807	1.85	301.116	3890.4	4398.39	5470.27	22411.1	15477.5	21680.9	20919	14818.8	19845.8	4078.43	6756.14	5879.99	8520.44	4271.37	7767.65	3485.82	2382.44	2458.49	4886.46	3145.89	5045.92	4046.75	12379.6	5790.75	11366.4	11331.4	9351.49	2199.41	0	2539.28	2474.96	0	0	3	BN05_jasmonates spray_0-4min_pos_4000cps_230830_no_techrep.csv	2.5079e-08
385	3.23	316.116	52718.4	28360.2	33072.4	104745	116138	91607.4	121210	108610	86330	51241.1	56154	55514.3	63780.9	81431.2	68960.9	55163.1	76622.6	57163.4	53171	64382	76121.3	39637.6	60414.5	79362.7	64399.7	64027.7	87318.8	48733.6	29403.3	38318	28797.5	34623.4	31406.6	3	BN05_jasmonates spray_neg_4000cps_230830_339_323_2034manual reintegration_no_techrep.csv	4.7632e-06
534	1.84	319.126	9919.14	6942.28	11038.4	39835.7	30498.1	37716.5	41098.9	31162.7	36438.9	5269.33	7460.7	9367.02	13952.6	7099.35	13090.9	6170.72	2633.1	4581.95	7091.12	3339.65	6256.34	11477.4	24490.1	0	21397.8	20467.5	11025.5	2766.57	0	2689.22	4410.45	2478.18	2959.46	3	BN05_jasmonates spray_0-4min_pos_4000cps_230830_no_techrep.csv	1.3923e-07
825	2.29	320.066	9466.9	6335.79	6895.94	37247.2	40531.8	34329.6	47318.8	37646.8	33761.1	19261.5	19426	15859.4	24334.5	31892.7	25415.2	10229.4	14460.9	9944.66	15989.8	16511.2	21603.8	8073.17	15879.6	30145.3	24142.3	21429.4	23629.7	2347.88	2462.37	2842.74	2245.69	0	0	3	BN05_jasmonates spray_neg_4000cps_230830_339_323_2034manual reintegration_no_techrep.csv	1.6063e-08
328	0.58	324.105	26685.3	22582.2	35112.3	82025.8	76777.6	78633.9	84885.6	77588	74065.8	47437.5	48601.9	50097.6	49079.1	58435.6	60532.4	27171.7	34087.9	22631.4	30295	21595	38242.9	29620.5	44846.6	64521.1	58934.5	46445.5	49435.7	16424.5	13139.5	28868.6	25850.8	14693.9	42759.9	3	BN05_jasmonates spray_0-4min_pos_4000cps_230830_no_techrep.csv	3.2551e-07
492	2.29	330.096	13837.8	8957.85	11752	78595.1	86592	64195.8	92344.6	71312.4	59982	32247.4	32639.5	25875.5	40310.7	57174	45063.8	17814.8	21032.5	16236.3	28511.4	28084.8	36732.1	17027.9	26520	58529.2	45708.7	40435.1	39423.8	3833.76	4146.02	4401.27	2456.49	0	0	3	BN05_jasmonates spray_neg_4000cps_230830_339_323_2034manual reintegration_no_techrep.csv	4.1731e-08
1345	1.57	332.075	9706.17	7077.32	7545.15	21295.3	20091.9	18990.1	26334.6	20286.2	18065.8	12569.1	13591	13819.5	19379.3	19566.6	17726.6	9199.09	10590.2	7989.18	10483.1	10226.4	16092.1	7142.64	12637.5	14893.1	12881.4	14274.4	14246.8	10468	7537.42	10359.9	11077.9	11284	9402.68	3	BN05_jasmonates spray_neg_4000cps_230830_339_323_2034manual reintegration_no_techrep.csv	2.6452e-06
1399	1.72	332.111	4595.2	4026.71	4726.6	19873.6	22337.3	18130.6	25584.9	19328.6	14661.3	9414.92	10778.1	8346.15	10505.2	11342.7	10618	6354.17	6856.88	4525.58	10669.4	9877.96	12996	4138.3	9569.95	15119.3	10097	10645.4	10579.1	2430.45	0	2869.88	2054.7	2179.25	2013.93	3	BN05_jasmonates spray_neg_4000cps_230830_339_323_2034manual reintegration_no_techrep.csv	2.4762e-07
495	1.3	338.085	26237.3	16934.1	23750.5	92572	96506.7	82416.4	41794.3	83368.2	69078.3	48140.6	50752.7	52013.1	89305.4	84587.1	71414.7	25328.9	38144.7	26258.9	31615.3	23533.1	54533.3	24030.3	65902.9	74456.5	53662	57074.9	61139.6	16858.2	14540.7	25701.5	9475.5	9002.29	7752.03	3	BN05_jasmonates spray_neg_4000cps_230830_339_323_2034manual reintegration_no_techrep.csv	1.791e-06
790	2.61	342.095	12595.6	6300.3	9701.36	22410.7	23795.9	25133.1	24412.8	25195.1	23200.7	13294.7	11295.2	9758.07	14847	22696.2	15961	8219.92	13562.3	13987.9	9593.43	15771	13417	13002	12145.7	16187	15468.5	14008.5	14638.4	13245.4	8440.87	12815.7	18919.8	17211.2	15655.3	3	BN05_jasmonates spray_0-4min_pos_4000cps_230830_no_techrep.csv	5.12e-06
475	2.8	342.132	38933	25677.9	28721.8	51415.3	63389.4	55740.6	62146.2	63860.4	52316.7	40367.4	42032	44441.8	37780.8	42130.3	49016.6	28906.6	19887.9	22479.1	24853.3	16136.9	22398.4	34908.3	38223.9	27027	30264.8	25618.1	24525.2	17590.9	16752.3	16991.1	16052.3	13966.4	14679.6	3	BN05_jasmonates spray_0-4min_pos_4000cps_230830_no_techrep.csv	2.0946e-09
383	3.27	352.127	35218.4	21443.6	25620.6	53001.5	72838.9	53152.9	69678.3	77176.6	58392.6	30894.6	35657.8	40179.3	41077	32061.8	37363.9	26546.7	18738.5	27668.1	29477	14594.7	24328.7	32242.1	48665.3	26596.8	33980.4	36702	31400.7	21897.2	26046.7	24806.2	33266.4	34863	28239.5	3	BN05_jasmonates spray_0-4min_pos_4000cps_230830_no_techrep.csv	2.3082e-06
301	3.72	353.111	55303.6	34947.6	40795.7	92981.2	104092	80928.2	92032.9	100081	78554.9	45587.1	53911	64952.9	90665.1	63442.9	61422.7	45602.2	31215.3	40777.4	58400.5	34482.8	53206.3	48764.7	70858.8	49710.2	74426	79347	74782.8	30656	36151.2	37025.4	50151.6	53905.8	47947.4	3	BN05_jasmonates spray_0-4min_pos_4000cps_230830_no_techrep.csv	5.1266e-06
154	3.02	358.127	59355.9	46338.1	54839.1	206376	207526	196717	206027	186786	173376	115634	95983.5	96213.2	152072	151491	161082	93771.8	116123	93906.1	142412	98871.3	169302	93184.2	113981	140156	143409	132976	157466	114057	80603.6	101961	82745.6	80996.6	83271.5	3	BN05_jasmonates spray_0-4min_pos_4000cps_230830_no_techrep.csv	2.4458e-08
260	3.02	358.127	39809	30909.7	37515.8	158505	162325	151289	173278	134664	134636	92670.7	73468.9	84094.5	108033	117489	115920	67439.7	86527.8	66877.6	99107.2	68270.8	125286	47626.6	77697.3	96906.8	90573.4	88242	115032	86441.8	53594.4	82373.6	64515.5	64140.8	58554.7	3	BN05_jasmonates spray_neg_4000cps_230830_339_323_2034manual reintegration_no_techrep.csv	5.6107e-07
700	2.67	360.105	6082.09	4169.07	0	21683.4	28227.8	21365.1	28572.7	29254.3	21543.6	15044.2	15233.7	17450.9	35861.9	25868.6	24019.2	12954.3	11494.8	10393.2	18991.7	11096.2	17562.2	14571.4	16360.9	11990.8	21883.3	21607.7	17180.8	10165.2	6010.61	11159	15691.8	13479	13032.9	3	BN05_jasmonates spray_0-4min_pos_4000cps_230830_no_techrep.csv	7.4858e-07
631	2.68	360.106	22826.6	15706.3	18675.2	54824	59951.7	47061.2	61378.2	55611.8	50696.2	41791.4	38646.2	43814.8	55099.8	55609.1	49253.7	27296.2	31068.6	25556.1	32412	25643.3	39190.6	19759.7	35639.4	44017.7	37523.9	34855.6	41410.5	30693.9	22347.3	30667.4	25775.4	28037.8	19939.1	3	BN05_jasmonates spray_neg_4000cps_230830_339_323_2034manual reintegration_no_techrep.csv	7.8353e-07
47	2.98	372.142	246618	168732	174362	438226	403515	416618	473798	384639	339575	202173	297438	253370	321665	269169	293222	184468	192639	147976	196188	102580	174402	172208	226788	248652	193005	181843	173516	165162	94088.6	162603	88510.5	93867.2	56572.1	3	BN05_jasmonates spray_0-4min_pos_4000cps_230830_no_techrep.csv	2.9279e-08
771	0.59	384.084	10124.6	10298.7	12187.9	23975.1	26596.1	24010	28434.5	26726.5	26349.9	16393.2	20728.5	14115.2	16520.1	22002.4	23869.8	7840.38	8926.08	7429.84	10241.7	7139.99	12858.7	7460.4	16039.1	18172.6	18362.4	15228.4	12283.2	3195.13	2654.66	7240.61	4472.79	3568.04	3542.28	3	BN05_jasmonates spray_0-4min_pos_4000cps_230830_no_techrep.csv	2.5835e-08
1249	3.2	386.122	9186.75	4547.57	6987.42	20743	23204.5	19535.4	19424.2	25058.7	21277.5	11298.4	10855.9	11377.4	17568.8	15851	15894.2	6301.31	8457.02	8595.47	6848.58	9651.78	14368	5455	10559.7	11316.4	12234.5	13877.6	17566.7	8297.47	6110.52	10312.2	7407.26	9699.71	10320.2	3	BN05_jasmonates spray_neg_4000cps_230830_339_323_2034manual reintegration_no_techrep.csv	4.1728e-07
39	3.36	386.122	673600	331591	457397	1.40329e+06	1.53964e+06	1.3581e+06	1.38598e+06	1.49364e+06	1.33302e+06	823366	787319	720651	1.17548e+06	1.34534e+06	1.09901e+06	659741	852878	757392	771311	1.00634e+06	1.21288e+06	635519	965000	1.16337e+06	1.11943e+06	1.12204e+06	1304479	753374	553133	805357	964612	1.01312e+06	847676	3	BN05_jasmonates spray_neg_4000cps_230830_339_323_2034manual reintegration_no_techrep.csv	2.372e-06
1433	0.65	388.119	85415.8	62250	60781.8	801428	813240	786210	711596	903536	898237	629534	659924	673719	572975	712115	724587	472563	106214	505328	436411	440549	118855	647717	130441	141996	120490	109767	124852	507614	504428	586362	624731	580358	498548	3	BN05_jasmonates spray_neg_4000cps_230830_339_323_2034manual reintegration_no_techrep.csv	6.2716e-06
487	2.79	388.138	49447.9	28973.2	33476.8	71225.4	92908.2	75457.1	93714.3	92100.5	67090.4	53262.7	59477.1	66957.3	54526.6	53369.2	58408.4	39136.2	29565.6	31446.6	34157.4	22818.7	30599.7	39160.8	55120.7	39930.2	37506.6	34530.7	38911.3	35047.5	27458.3	36078.3	34212.4	32128.2	34110.9	3	BN05_jasmonates spray_neg_4000cps_230830_339_323_2034manual reintegration_no_techrep.csv	1.5901e-07
729	0.58	392.12	12502.5	9556.95	15212.4	26306.1	25029.8	24802.5	23689.2	26051.1	29168.1	24459.6	23765.3	28879	17406	21898.3	26064.9	15800.2	9294.72	14072	14267.3	9026.82	15321.9	20200.9	22215.3	16811.7	19701.8	19688.9	17040.9	8015.39	6624.02	12684.8	16907.9	13400.6	7773.71	3	BN05_jasmonates spray_0-4min_pos_4000cps_230830_no_techrep.csv	4.0833e-06
396	0.58	393.103	26829.3	23509.2	43085.6	93817	68518.3	86456.8	73064.9	74973.7	75554.5	72086	59914.6	72976.7	44881.2	56186	70372.4	44267.2	24983.5	35402.3	27420.9	22030	35094.3	40280.7	56329.6	51878.6	54705.9	40497.4	38785.1	26092.9	17238	39640.8	32319.4	34862.7	20509	3	BN05_jasmonates spray_0-4min_pos_4000cps_230830_no_techrep.csv	1.3883e-06
942	4.17	394.184	15398.6	10701.8	14360	30260.4	29778.5	22826.7	24214.2	22677.5	21065.1	21949	16548	18743.5	21503	20365.9	20774	7467.64	9038.82	5765	9707.27	6789.52	11311	8311.1	16358.4	28045.6	18248.1	16082.8	12134.2	10994.2	6137.18	12403.1	3484.44	2083.55	0	3	BN05_jasmonates spray_neg_4000cps_230830_339_323_2034manual reintegration_no_techrep.csv	5.5866e-06
918	1.49	401.133	6454.38	7751.61	7095.63	18329.7	16875.1	17867.1	16248.5	12744.8	9653.01	17159.9	12152.5	12589.4	8900.88	12101.7	8474.43	4602.08	9809.9	4498.85	8412.87	5472.85	7080.7	3898.39	7953.08	17594.9	6955.68	7993.64	6781.55	0	0	0	0	0	0	3	BN05_jasmonates spray_0-4min_pos_4000cps_230830_no_techrep.csv	6.4643e-06
1590	2.98	408.12	8954.13	7302.88	6176.58	16866.7	15705	14212.1	19849.8	16258	14524.9	6217.54	9181.48	6008.6	11127	9813.57	11615.9	6494.48	7807.07	5259.77	7263.64	4948.25	6765.53	4696.08	7127.45	9199.61	7081.97	6325.85	6722.61	5075.39	3269.02	5288.87	2846.13	3340.19	2214.26	3	BN05_jasmonates spray_neg_4000cps_230830_339_323_2034manual reintegration_no_techrep.csv	9.8499e-09
899	0.59	413.038	6963.32	6170.91	7635.16	15710.2	16336.7	14568.3	17323.1	16764.4	16506.6	10426.2	11352	9929.17	14559	13151.4	15867.7	5837.47	6292.14	5815.85	7379.59	4636.43	7443.36	3332.7	9629.58	11437.8	12862.2	9218.3	7043.46	2514.29	2198.12	4204.29	2634.44	2086.59	2610.38	3	BN05_jasmonates spray_0-4min_pos_4000cps_230830_no_techrep.csv	2.6377e-08
280	2.98	418.148	92436	59077.8	70141.2	155993	148526	149880	170424	126522	112510	75915.4	113842	105389	97302.1	97799.2	102819	65380.5	69357.1	48776.5	66054.3	32794.5	56270.4	50474.2	73756.3	76932.8	58640.4	57535.1	59806.3	63581.5	41714.2	65129.7	38960.6	40439.3	23484.2	3	BN05_jasmonates spray_neg_4000cps_230830_339_323_2034manual reintegration_no_techrep.csv	1.8161e-07
497	4.65	432.106	32856.9	14635.7	18355.7	68333.9	77632.7	77758.6	76579.5	86800.9	76611.2	45164.5	51133.8	58465.7	63048.9	57667.4	71946.1	37448.3	30848.9	38727.5	41330.9	27254.7	45927.5	41889.9	57998.1	43834	58051.1	47304.2	41376.3	44493.2	27675.7	44300.1	45364.4	47342.6	32399.8	3	BN05_jasmonates spray_neg_4000cps_230830_339_323_2034manual reintegration_no_techrep.csv	7.3429e-07
611	4.33	434.085	6603.02	3196.82	4063.89	57798.8	65092.6	53307.8	64032.7	68582.7	61049.7	19716.4	16889.5	14286.1	25183	36743.5	35001.6	8216.27	11518.5	10974.2	12844	12059.4	17155.5	11614.8	17028.6	23157.7	26562.3	20470.6	20703	18136.7	8923.05	20702.3	19829.8	22026.8	15201.5	3	BN05_jasmonates spray_neg_4000cps_230830_339_323_2034manual reintegration_no_techrep.csv	5.0737e-12
1661	4.73	436.137	6198.85	3318.9	4138.75	14556.4	16814.7	12304	15615.1	15844.2	14800.7	9554.77	10195.9	8635.03	10632.1	13105.8	13981.5	6054.26	6820.18	6867.29	7393.54	6259.35	10042.4	5222.72	8341.29	9506.72	8965.36	8975	8973.72	4163.67	3141.01	5479.16	5465.25	5201.42	3978.97	3	BN05_jasmonates spray_neg_4000cps_230830_339_323_2034manual reintegration_no_techrep.csv	2.1953e-08
420	4.69	462.117	20588.9	9303.93	10652.5	76874.2	89960.8	78826.3	90435.6	101563	87620	35816.2	38794.4	34484.3	53143	62550.7	62194.4	25994.6	33877.1	32736.3	35267.6	39073.2	45575	32921.8	41701	45705.8	52458.5	48234.3	50707.5	42946.5	24510.9	43761.7	46121.7	50647.1	40321.4	3	BN05_jasmonates spray_neg_4000cps_230830_339_323_2034manual reintegration_no_techrep.csv	1.3343e-10
129	4.18	464.095	59567.4	34587.5	40682.1	314707	343616	298043	342306	365303	328996	121066	105180	102964	145972	198902	209957	77555.7	98122.5	89656.9	100025	102961	139081	85274.7	123748	134861	165986	141374	145407	135463	67875.4	142496	115705	130600	97728.3	3	BN05_jasmonates spray_neg_4000cps_230830_339_323_2034manual reintegration_no_techrep.csv	1.9826e-11
1733	4.46	464.096	4520.85	2846.45	4127.96	12975.3	11485.5	12820.5	11549.7	10080.3	11854.8	10349.7	9417.81	8376.46	9955.43	10633.9	12781.8	5219.94	6486.38	5349.96	7118.17	5749.33	6805.48	6160.12	7246.39	6649.61	8948.61	7279.31	6665.16	4142.95	3473.97	5150.09	5225.96	5553.5	4741.87	3	BN05_jasmonates spray_neg_4000cps_230830_339_323_2034manual reintegration_no_techrep.csv	1.2669e-09
1807	6.22	466.33	7327.8	4116.84	5241.79	13913.8	9916.27	8282.25	12037.5	12988.4	11593.6	5147.3	3984.76	4444.61	8159.18	6295.66	8583.98	7550.47	3124.75	4238.87	5383.72	2262.1	5109.96	5131.62	8162.3	5329.63	6459.51	3961.75	4948.84	2772.81	2377.34	2388.84	3117.87	2935.14	2453.27	3	BN05_jasmonates spray_neg_4000cps_230830_339_323_2034manual reintegration_no_techrep.csv	4.9359e-06
1560	6.47	466.33	11191.7	5835.1	6564.97	14647.4	12568.2	10156.7	15792.9	14809.5	15640.8	6031.75	5848.45	5863.39	11287.5	7345.68	11121.3	9675.7	4099.23	7116.89	7817	3035.96	7081.25	6342.61	9679.69	6718.47	7953.62	6279.9	6107.31	3759.36	2619.96	3093.37	3933.24	4376.7	3014.21	3	BN05_jasmonates spray_neg_4000cps_230830_339_323_2034manual reintegration_no_techrep.csv	6.5234e-06
793	2.78	471.19	17594.6	11110.5	12346.3	23795	26713.6	22150.7	27895.8	27561.4	24095.4	17675	17885.4	19920.1	16253.3	18138.3	19543.5	14998.5	11983.3	14532.7	14927.4	8822.04	11923.5	15002.7	20071.5	15590.3	16182.4	15273.5	13063.7	12427.6	11483.2	12497.8	10430.2	9731.99	11688.4	3	BN05_jasmonates spray_0-4min_pos_4000cps_230830_no_techrep.csv	2.431e-07
56	4.44	478.112	70651.4	34231.5	43959.6	598358	675078	552063	729102	721270	683224	176661	145199	130621	267947	342424	336757	101837	149379	133449	174642	197760	268337	144173	184539	247210	329912	297122	286138	135407	81013.8	161183	171414	164134	139408	3	BN05_jasmonates spray_neg_4000cps_230830_339_323_2034manual reintegration_no_techrep.csv	8.768e-14
1442	4.58	478.112	4465.81	0	3869.68	19908.8	20455.7	19266.2	18883	19808.6	19239.4	9346.66	9735.43	8524.25	12768.7	15509.4	17399.9	6065.86	6040.85	6352.62	8996.12	7114.66	9763.65	0	9968.52	9939.47	12202.2	10595.9	10075.7	4921.7	3070	5837.81	6661.63	6005.67	4800.41	3	BN05_jasmonates spray_neg_4000cps_230830_339_323_2034manual reintegration_no_techrep.csv	3.0759e-08
811	4.44	478.112	64173.4	32205.8	39371.8	415758	454455	388733	481883	478401	463216	152041	127394	114527	218659	271000	261656	91917.5	132926	118480	155302	172726	222678	129491	162248	209243	271797	248089	239190	121575	74760.7	144928	154441	145498	126804	3	BN05_jasmonates spray_neg_4000cps_230830_339_323_2034manual reintegration_no_techrep.csv	6.0422e-13
926	0.54	480.134	9304.2	7325.01	9926.55	17992.6	17693.5	18469.9	17979.2	18401.5	19284.9	13895.1	13834.1	15262.8	12233.6	13321.5	17408.2	9205.42	6270.23	10175.2	10213.1	7029.79	9529.67	11747.6	14263.1	11927.8	14682.8	14634.6	12101.4	6543.16	7675.74	8733.62	9471.48	9334.74	8303.86	3	BN05_jasmonates spray_0-4min_pos_4000cps_230830_no_techrep.csv	3.8218e-08
676	1.88	484.206	9051.86	6180.63	8604.69	29773.8	22357.8	29508	31018.3	20377.4	25063.2	6448.29	7589.54	8498.76	12254.4	6547.98	7556.38	6820.7	5337.94	5227.68	10202.1	5024.51	11729.3	7058.96	15375.3	8204.35	15246.4	16140.9	12901.5	6431.49	4981.07	6561.23	4812.82	3811.06	4877.8	3	BN05_jasmonates spray_0-4min_pos_4000cps_230830_no_techrep.csv	5.0056e-08
1262	4.42	516.089	10067.9	8487.27	9309.07	16047.1	18455.3	18134.9	17208	19375.3	18395.1	14333.1	16135.9	16481.5	15471.2	15369	17895.3	10057.4	8235	11231.5	7545.75	5206.16	8010.78	8669.36	10806.6	6629.75	8373.4	6152.33	6666.04	9196.68	5689.02	8545.08	9221.54	9598.12	6970.24	3	BN05_jasmonates spray_neg_4000cps_230830_339_323_2034manual reintegration_no_techrep.csv	2.8356e-09
1093	2.58	520.179	4300.01	2952.45	3021.97	23792.7	31603.6	24748.2	31387.9	28248.5	23745	13464.1	11117.7	12012.9	15643.8	17322.2	19947.6	7313.47	12445.4	8632.29	7868.19	6920.35	13288.1	7181.01	9930.58	11814	13478.2	11067.5	11667.7	8738.18	6382.1	9154.35	8693.47	10017.4	8415.99	3	BN05_jasmonates spray_neg_4000cps_230830_339_323_2034manual reintegration_no_techrep.csv	3.2737e-09
624	2.58	520.18	5257.97	3388.44	4340.89	33164	42606.4	33095.1	42140.8	35941.3	30168.9	18080.5	13463	15412.1	22787	26219.3	25442.6	9731.75	15627.9	13581.2	13174.7	10261.5	20096.7	14221.5	12402.9	18357	17725.3	13666.8	15963.5	12110.1	9174.17	11841.7	10925.2	9429.57	10890	3	BN05_jasmonates spray_0-4min_pos_4000cps_230830_no_techrep.csv	5.6886e-09
1827	4.18	532.083	3876.17	3135.01	2787.39	13146.4	13351.8	12546.5	12875.9	15663.3	13710.6	6139.4	5666.54	5496.75	7187.73	10307.3	9944.85	5169.44	5151.3	5019.98	5090.52	5119.85	6622.04	4289.83	4117.24	5363.95	6356.02	6131.79	5457.78	4009.29	2664.99	4353.86	4128.75	4653.52	4577.67	3	BN05_jasmonates spray_neg_4000cps_230830_339_323_2034manual reintegration_no_techrep.csv	8.5278e-12
949	2.52	534.186	4743.71	4817.89	5047.21	11344.3	12505.3	9045.93	15493.5	14173.6	12352.2	8257.74	7144.91	8788.19	6640.76	4699.73	7935.68	8134.37	3609.33	4832.28	6357.02	3346.66	6197.93	5202.39	6573.69	3883.65	6800.58	5697.25	5924.38	8019.39	7585.02	5928.85	4176.55	4894.97	4684.36	3	BN05_jasmonates spray_0-4min_pos_4000cps_230830_no_techrep.csv	1.6397e-06
1139	4.44	546.099	4765.62	3015.74	3570.02	21134.7	21292	19488.3	22449.7	24339.7	23563.8	9168.18	8048.2	6671.44	12135.6	15149.7	14537.1	5865.32	7813.01	6904.17	6632.54	8114.78	11321.5	5352.78	6671.86	8757.02	10518.9	10911.6	8867.8	4625.69	3212.17	6234.58	6638.57	6372.3	5876.8	3	BN05_jasmonates spray_neg_4000cps_230830_339_323_2034manual reintegration_no_techrep.csv	1.6306e-12
1643	2.58	556.156	2657.07	0	0	12656.1	15912.8	13136.5	16181	14279.1	11365.6	6441.24	5817.36	5774.64	7916.78	9934.97	11367.4	3244.53	5897.12	4665.76	2800.92	3314.45	5950.92	2893.06	4962.33	5616.45	6802.8	4413.75	5581.48	4561.6	3290.33	4588.92	4357.41	4839.93	4846.57	3	BN05_jasmonates spray_neg_4000cps_230830_339_323_2034manual reintegration_no_techrep.csv	1.025e-08
53	3.83	580.143	366860	216540	248703	843336	930931	790048	849232	833697	808987	509867	504048	433709	612023	782223	759699	262729	377121	309732	391743	369181	462000	317274	422304	535616	515709	511104	547680	525416	304320	537339	547317	573848	449501	3	BN05_jasmonates spray_neg_4000cps_230830_339_323_2034manual reintegration_no_techrep.csv	6.293e-08
1536	2.29	584.175	4534.96	2609.85	3369.64	21186.3	22278.1	19128.6	25540.5	17497.5	16376.4	9531.93	8472.74	7469.56	14502.6	14563.4	11225.9	2967.73	4335.16	3478.08	5815.25	4222.82	7212.18	2109.71	5853.16	9275.65	7513.07	6504.89	7719.64	0	0	0	0	0	0	3	BN05_jasmonates spray_neg_4000cps_230830_339_323_2034manual reintegration_no_techrep.csv	6.9807e-10
70	4.13	594.159	186658	100923	123113	536156	636355	458271	583528	659736	560880	293342	275790	250869	435765	487183	432096	177675	254587	201972	279091	279177	421513	204738	317807	443798	409065	428362	473627	338186	185370	369470	310186	336264	253625	3	BN05_jasmonates spray_neg_4000cps_230830_339_323_2034manual reintegration_no_techrep.csv	2.0343e-06
1823	2.29	598.191	2884.54	0	0	11698.9	14468	8995.38	14178.9	11133.2	8520.67	5015.03	3940.06	4403.71	4034.8	6436.58	5497.35	3097.7	2747.85	2181	3123.45	3066.05	5115.53	0	3524.97	7269.11	3962.14	4705.4	6063.21	0	0	0	0	0	0	3	BN05_jasmonates spray_neg_4000cps_230830_339_323_2034manual reintegration_no_techrep.csv	9.5596e-07
355	3.01	626.148	30168.2	21073.6	25625	98849.7	101661	95728.4	90231	89808.8	89826.1	57625.1	54532.2	53970.7	44979.9	84388.3	77656.2	42081.3	44962	41883.9	59972.1	50020.5	63163.8	46176.2	63290.4	68291.3	71621.2	70304.7	72943.8	39167.5	24852.2	36062.3	45383.2	43928.1	32151.2	3	BN05_jasmonates spray_0-4min_pos_4000cps_230830_no_techrep.csv	3.1691e-08
574	3.01	626.149	26025.1	17999.8	18956.7	84918.7	86109.3	81537.9	83349.1	73629.4	77085.6	45179.9	45910.6	47977.9	43181	63824.9	62554.2	29395.5	33159.2	30287.2	40291.9	30183.2	43049.1	28236.7	41042.1	43607	44273.5	43458.1	47314.5	24097.7	16037.2	25693.6	30853.7	29533.4	20579.7	3	BN05_jasmonates spray_neg_4000cps_230830_339_323_2034manual reintegration_no_techrep.csv	1.6028e-10
346	3.37	640.164	26955	19465.4	22176	93121.3	93779.2	82822.3	89530.9	84451.8	90878.3	41679.6	38855.8	40235.8	49740.5	68896.2	60443.9	33723.9	39032.9	33535.7	53616.1	47414.2	61870.2	38863.6	53310.8	63860.6	66737.5	71671	75635.9	31870	22888.7	34420.6	36701.9	33630.6	28710.9	3	BN05_jasmonates spray_0-4min_pos_4000cps_230830_no_techrep.csv	2.9517e-10
593	3.37	640.164	21530.1	14339.9	15893.6	74964.8	77485.4	68363.1	78303.9	70323.2	73013.1	34073.2	29076.9	32249.6	44726.2	53247.3	47051.8	21749.4	28243.9	22919.5	34665.7	32562.7	45522	24627.5	35153.8	41573.9	46166.5	47805.1	51049.2	20399.4	13752.6	23518.2	25847.5	24712.2	19675.9	3	BN05_jasmonates spray_neg_4000cps_230830_339_323_2034manual reintegration_no_techrep.csv	1.9076e-11
1154	3.83	640.165	8701.88	6222.96	6238.03	28353	28385.6	23485.5	30387	26923.5	25531.4	10861.6	10579.3	9658.57	14668.4	17590	15039.9	12916	12945.3	10210	16575.5	16074.8	21174.5	9380.15	15761.8	17286.9	19187.3	18794.4	21964.8	8860.31	7058.61	10316.1	12336.5	10653.2	11264.5	3	BN05_jasmonates spray_neg_4000cps_230830_339_323_2034manual reintegration_no_techrep.csv	2.9343e-09
916	3.83	640.165	3366.28	3750.03	3284.67	12015.3	10983.7	11632.4	11958	11843.2	11610.6	4817.86	3978	5279.9	5593.76	6558.89	6564.54	5736.21	5323.88	4620.43	6035.95	7579.93	9781.62	4266.53	7688.47	8094.89	10267.8	10171.5	11278.7	4193.93	3845.63	4710.92	4756.16	4721.79	5292.84	3	BN05_jasmonates spray_0-4min_pos_4000cps_230830_no_techrep.csv	2.9294e-09
817	3.83	648.131	21169.2	14114.6	16023.9	32917	32906.7	32253.3	35687.3	34354	34143.3	22496.2	23300.9	19645.9	24076	28175.7	28734.2	11889.9	15064.1	15096.1	13876.8	15875.7	17201.6	13419.1	14968.4	16500.1	17334.8	16808.2	15066.9	14260.7	10734.5	14874.7	18248.6	15532.7	14904.8	3	BN05_jasmonates spray_neg_4000cps_230830_339_323_2034manual reintegration_no_techrep.csv	5.6101e-11
1669	4.04	652.164	3466.54	3779.75	2906.08	11406.1	13283.2	9802.36	12105.6	13522.2	12815.5	4974.62	4863.77	4272.1	9951.38	12874.3	10217.5	4327.75	5108.83	4080.67	8967.95	9090.83	9988.23	5992.05	7613.98	11849.1	12313.3	11961.6	15312.6	4807.83	3380.29	4676.36	5685.95	5814.1	4815.38	3	BN05_jasmonates spray_neg_4000cps_230830_339_323_2034manual reintegration_no_techrep.csv	2.6752e-08
244	3.66	659.305	69179.3	45856.2	53251.7	90270.1	122875	91618.4	110307	110419	94674.7	63044.1	42869	57571.6	42295.4	56813.1	60938.1	36675.5	48056.7	43684.3	38610.7	30514.2	47009.5	45672.7	78086.1	73988.3	65994.4	74775.9	88859.5	67556.4	54554.1	69016.6	46061.1	39270.9	49560.8	3	BN05_jasmonates spray_0-4min_pos_4000cps_230830_no_techrep.csv	5.1919e-06
471	3.48	659.306	32573.6	24451.8	21417.7	41215.8	59102.2	41790.3	57532.2	57045.5	54429.9	24542	11325.2	11321.1	17156.5	22540.8	27675.7	15539.2	20053.3	17285.7	16254.2	17053.2	9949.81	22545.7	23657.4	26696.9	33970.2	35452.5	40125.3	27496.4	25192.5	23858.8	15475.1	14950	15580.4	3	BN05_jasmonates spray_0-4min_pos_4000cps_230830_no_techrep.csv	1.9883e-08
1075	4.01	662.145	18789.1	28603.6	25181.6	29594.3	29855.3	27705	31497	34066.9	31117.7	11570.2	6313.54	10042	23796.6	25696.5	27406.1	17249.1	15707.4	14238.1	11508.7	13845.3	9518.48	13853.8	12055.8	11637.6	12086.2	11483.6	10670.9	11656.9	18851.3	11855.8	13355.8	12297.3	15820.3	3	BN05_jasmonates spray_neg_4000cps_230830_339_323_2034manual reintegration_no_techrep.csv	1.5848e-09
821	4.13	662.146	21282.9	13151.4	12969.4	39965.7	41779	37055.9	42934.7	46006.4	43683.9	25021	24535.9	21268.8	32425.7	36841.8	36035.3	15244.9	23000	18902.3	19222.7	19899.6	26170.2	13969.5	18896.1	24484.6	25898.6	23167.9	21777.6	18989.6	13032.6	19332.2	20483.5	20775.3	17868.3	3	BN05_jasmonates spray_neg_4000cps_230830_339_323_2034manual reintegration_no_techrep.csv	6.4959e-09
928	3.31	662.182	5328.63	2914.55	3484.66	16208.9	18574	12909.8	19503	21892.8	17299.2	4476.41	4792.1	3445.76	6391.91	6920.72	7962.27	4035.93	6174.6	5547.68	4902.83	6115.64	5548.03	4622.38	4583.87	8345.08	8770.11	5296.14	5748.32	4678.36	2406.36	3086.21	2294.48	2726.13	2884.74	3	BN05_jasmonates spray_0-4min_pos_4000cps_230830_no_techrep.csv	6.7415e-10
1861	3.83	681.154	7810.76	4889.52	6322.52	14418.4	14802	13028	15712.8	15266	14027.3	7864.68	10004.8	7814.2	11006	11476.9	12726.1	5601.43	7477.59	5414.45	5919.6	4624.92	7885.91	4765.81	6356.73	7966.04	7337.78	8285.29	8618.15	8789.14	5600.3	8226.73	7437.94	8649.63	6337.15	3	BN05_jasmonates spray_neg_4000cps_230830_339_323_2034manual reintegration_no_techrep.csv	6.6756e-08
982	2.25	682.209	5970.8	2546.16	3194.47	12771	16560	9570.29	13601.9	13818	10599.1	5513.36	6030.15	5569.32	9471.62	10887.7	9251.81	4145.83	5725.8	3821.7	7165.01	6550.22	9153.87	4972.77	9896.35	11423.7	10963.8	11485.6	12509.1	4922.98	3250.68	4796.04	3740.47	4114.91	3152.75	3	BN05_jasmonates spray_0-4min_pos_4000cps_230830_no_techrep.csv	4.2597e-06
1974	3.35	697.223	4490.75	0	3328.61	12847.9	13841.2	12349.8	12567.4	14323.1	12126.8	7412.85	7398.62	9446.94	10556.1	7618.43	8125.71	5681.2	4074.07	4577.46	6033.46	4449.2	6388.94	3887.45	8824.53	6573.22	7833	8562.95	8419.66	3208.04	3386.96	4504.2	6241.54	6421.35	4413.35	3	BN05_jasmonates spray_neg_4000cps_230830_339_323_2034manual reintegration_no_techrep.csv	1.3586e-07
1140	3.83	709.148	15145.5	9627.19	10963.3	29497.5	29485	26184.1	27884.9	29535.4	28163.6	18388.3	19841.6	16421.4	23649.7	27569.2	25135.5	10097.4	13124.7	13001.4	14925	14225.9	15744.5	13141.8	17674.7	18558.4	16847	19624.9	19419.6	17430.3	10858.2	17824.2	19726.3	19144.1	18931.7	3	BN05_jasmonates spray_neg_4000cps_230830_339_323_2034manual reintegration_no_techrep.csv	1.6063e-08
1851	4.18	710.172	9155.92	5945.55	5869.28	10944.2	14620.8	16011.1	14861.3	14112.6	15998.6	7369.17	7443.67	9610.36	8078.79	9893.87	8236.7	6410.15	5366.52	7405.41	7061.63	6388.15	7662.6	5896.53	9394.08	7948.84	8127.29	9732.47	10614.2	7575.26	6929.88	7505	8504.72	8575.03	8635.46	3	BN05_jasmonates spray_neg_4000cps_230830_339_323_2034manual reintegration_no_techrep.csv	2.0895e-06
1697	3.04	712.222	8197.06	4565.61	6380.82	14912.6	20007.6	15472.4	18422.6	15137.9	15817.8	9846.72	7083.02	8663.14	10417.3	10553.5	12234.9	6006.59	7137.88	5703.44	6617.52	5213.61	11250.6	3647.56	8350.21	8757.94	8601.3	8146.58	12741.8	8496.07	5354.21	8529.94	6494.14	6899.44	5001.63	3	BN05_jasmonates spray_neg_4000cps_230830_339_323_2034manual reintegration_no_techrep.csv	9.4102e-06
1597	4.04	714.165	6599.79	5450.33	4775.06	19928.7	20946.2	15209.2	14096	18670	17585	7458.51	6497.8	6474.01	12097	15552.1	13640	8123.33	7382.08	6171.04	8337.59	9710.99	12746.4	6351.8	8422.83	10480.4	11634.4	11781.9	12014.9	5852.83	4667.99	6029.73	7632.19	7752.72	6778.01	3	BN05_jasmonates spray_neg_4000cps_230830_339_323_2034manual reintegration_no_techrep.csv	2.6329e-08
754	4.04	725.176	15929.4	14102.9	10874.2	55258.1	59591.6	42023.6	52542.4	52742.4	52437.3	22856	21486	19455	42493.7	48772.8	43266.2	16590.2	24445.2	19290.2	35134.1	34998.6	40828.1	21913.5	32657.5	44071.8	45921.5	46532.2	50232.5	20395.6	12522.9	23002.3	20250.9	24957.4	19066.6	3	BN05_jasmonates spray_neg_4000cps_230830_339_323_2034manual reintegration_no_techrep.csv	1.6755e-08
1214	4.09	734.203	15345.4	11030.2	13158.5	23900.8	28314.7	23200.6	35106.7	26366.8	16808.4	14521	14208.7	15077.7	12906.1	13369.7	10285.1	11405.5	13392.8	9512.93	9654.5	8378.83	14562.7	3709.67	7130.51	10528	7024.34	7443.96	8615.21	4340.66	2483	2992.37	2745.65	3641.13	3139.37	3	BN05_jasmonates spray_neg_4000cps_230830_339_323_2034manual reintegration_no_techrep.csv	6.905e-07
1912	3.83	736.161	5771.96	4008.35	5770.91	12316.6	15057.3	13909.7	11253.2	12979.9	12761.2	8964.94	8663.35	7498.63	8552.59	10006	10978.8	4339.89	6146.18	4971.12	5043.15	5997.84	5683.08	4085.09	6473.06	7469.42	7232.5	5994.24	6131.67	8442.68	4510.1	7740.04	8342.56	7453.73	6238.94	3	BN05_jasmonates spray_neg_4000cps_230830_339_323_2034manual reintegration_no_techrep.csv	1.8992e-07
1963	3.02	738.235	2222.5	0	0	11676.1	12781.4	11031.1	14394.4	10819	8998.64	4999.34	4700.57	4925.71	6189.66	7610.56	7065.97	2645.89	3686.38	2537.6	2697.02	0	5200.08	0	2371.28	3258.68	3024.5	2967.69	3087.22	2342.93	0	2297.46	0	2196.4	0	3	BN05_jasmonates spray_neg_4000cps_230830_339_323_2034manual reintegration_no_techrep.csv	2.9006e-08
1207	3.02	744.247	11091.7	5975.47	8161.64	29443.2	38805.5	28794.4	36797.4	26847.9	23180.9	10698.9	9885.19	10751.6	14126.6	16446.6	15327.8	5509.96	9242.61	6014.93	7763.61	5956.75	12765.6	4151.09	7651.83	12310	9344.08	9504.11	14494.8	9474.8	5160.14	8516.03	6350.1	6658.92	5523.53	3	BN05_jasmonates spray_neg_4000cps_230830_339_323_2034manual reintegration_no_techrep.csv	7.1443e-08
980	3	752.252	4215.56	2804.79	3510.51	13473.3	13905.7	15009.4	16420.1	13151.4	12263.6	6434.07	8465.22	6797.19	10570.6	10141.6	10378.9	6053.86	6888.92	5228.19	7771.22	4009.04	7715.7	5643.24	7647.07	9278.13	8054.54	7090.66	7945.18	6722.18	3565.01	6349.73	3286.62	3937.95	2598.66	3	BN05_jasmonates spray_0-4min_pos_4000cps_230830_no_techrep.csv	2.7257e-08
628	4.04	753.176	17868.5	13833.6	13231.4	67942.8	70563.2	54933.2	69236	65418.3	62782	23508.8	21586.2	17257.1	48879.8	57870.6	51082.6	20516.9	26226.6	19837.5	46557.3	47467.1	56047.6	27660.6	40009.4	55853.9	62849.9	61446.5	70471.2	23548.1	14377.3	23800	26597.2	30645	24365.8	3	BN05_jasmonates spray_neg_4000cps_230830_339_323_2034manual reintegration_no_techrep.csv	1.5848e-09
1678	3.83	764.155	7772.15	5708.19	6090.38	17722.7	20742.4	16659.6	18603.1	17625.2	16307.7	10862.2	10770.2	9273.32	13392.1	17378.5	15840.2	5864.16	7195.04	6558.52	7639.48	7860.71	9889.06	6487.25	9177.11	10703.8	10850.2	9682.71	10805.3	11901	6995.74	12225.9	13189.9	11444.6	9390.1	3	BN05_jasmonates spray_neg_4000cps_230830_339_323_2034manual reintegration_no_techrep.csv	1.6034e-07
969	3.02	766.23	5851.12	3961.75	5615.08	14396.2	15902.6	13621.3	15505.7	14090.1	12727.5	6998.41	7160.74	6003.26	10167	10847.6	8653.03	5316.47	6270.24	5082.98	7058.52	6328.25	8478.46	6652.69	6776.72	10395.2	10020.2	9219.37	10235.9	7066.68	5042.71	7197.47	5916.6	5478.1	5190.06	3	BN05_jasmonates spray_0-4min_pos_4000cps_230830_no_techrep.csv	8.7747e-09
1070	3.55	772.207	11917.6	7154.34	10449.1	39074.3	34686.9	30472.7	34572.7	28485.5	33150.7	15837.2	20091.8	15168.5	18679.7	23889.5	23983.1	10129.2	15083.5	12665	17536.5	14259	20617.1	9473.95	15642	18652.9	21398.3	23585.7	25455	25633.9	12319.5	26610.3	22831.2	23004.2	18028.2	3	BN05_jasmonates spray_neg_4000cps_230830_339_323_2034manual reintegration_no_techrep.csv	4.9967e-06
1310	4.32	774.166	4514.88	2253.34	3060.7	24185.1	27455.8	25340.9	33205.7	27797	26017.3	6294.97	6148.29	6040.37	9216.83	11991.2	12175.3	4623.94	4591.01	4996.67	4358.54	4860	8575.22	2332.65	4552.45	4608.31	5324.71	4923.38	3645.7	6108.33	4091.3	7749.05	10928.2	9829.85	8582.12	3	BN05_jasmonates spray_neg_4000cps_230830_339_323_2034manual reintegration_no_techrep.csv	4.466e-13
1173	3.36	794.225	11209.3	4414.69	7824.87	30197.6	31564.7	28630.5	33534.1	33960.9	29067.8	16000.8	13875.7	11059.9	19512	25635.2	19739.2	8836.33	13926.3	10763.4	8915.36	12729.9	18662.1	7084.43	10148.3	13164.2	13054.9	13145.4	15268.4	6923	4834.78	8989.36	12094.5	13010.5	10758.1	3	BN05_jasmonates spray_neg_4000cps_230830_339_323_2034manual reintegration_no_techrep.csv	4.1867e-09
2039	4.45	848.237	3576.96	0	2371.94	10641.8	10640.6	9645.53	11741.6	10764.3	9397.38	5987.84	4867.99	5045.35	7688.53	6758.57	6595.54	4086	4776.05	3968.42	4144.93	4503.89	6664	3113.66	5418.68	6891	5698.06	5665.61	7746.41	4348.49	3381.61	4811.08	3965.78	4829.68	3650.02	3	BN05_jasmonates spray_neg_4000cps_230830_339_323_2034manual reintegration_no_techrep.csv	3.2012e-07
1211	2.49	864.089	16228.5	7343.46	6720.21	12933.5	15600.1	12359.9	22312.9	20352.4	22170.6	3124.82	4295.07	3005.93	6865.3	11026.5	7408.56	4636.28	7757.72	7294.03	2913.42	11954	8944.76	2076.23	2893.13	3003.13	4835.71	4259.53	6965.52	6146.1	7547.31	2568.74	9610.21	11546.1	14947.8	3	BN05_jasmonates spray_neg_4000cps_230830_339_323_2034manual reintegration_no_techrep.csv	3.0253e-06
671	4.12	874.218	35115.8	21803.1	28105.1	54930.1	67021.2	56232.9	72259.8	60231.5	49786.4	29281.5	23721.3	31065.1	27034.6	26464.5	30363	19293.2	18155.6	17378.6	22468.3	13386	20618.4	10884.2	23947.7	19275.4	17479.7	19450.5	22342.3	27659	15688.5	23320.2	20535.6	21702.3	13805.2	3	BN05_jasmonates spray_neg_4000cps_230830_339_323_2034manual reintegration_no_techrep.csv	2.1703e-08
1338	4.09	904.228	15186.3	11118.7	14181	31029.2	31308.3	29705.2	33015.6	31325.9	25050.4	12684.5	12139.1	14782.1	11057.1	14276.2	15391.6	10621.2	11217.8	10528.3	13482.3	8109.3	12750.9	5807.48	11671.7	10034.1	10071.5	9635.25	12599.1	10719.5	6517.56	8043.74	7959.2	8072.28	6007.55	3	BN05_jasmonates spray_neg_4000cps_230830_339_323_2034manual reintegration_no_techrep.csv	2.5843e-10
584	4.44	926.213	8225.38	3800.27	4451.53	70329.7	87476.3	67692.4	81419.9	89747.1	72057.6	23697.3	20544.6	20874.3	34450.8	39584.4	51591.4	9978.6	12317.6	12664.6	13355.2	10411.8	21771.5	10523.5	17656.2	16853.2	24364.7	19082.8	20007.5	12292.3	5528.32	13321.3	13469.5	14820.7	9375.09	3	BN05_jasmonates spray_neg_4000cps_230830_339_323_2034manual reintegration_no_techrep.csv	3.4033e-12
1832	4.44	978.205	0	0	0	13087.8	14548.2	11365.3	17545.8	16863.5	16424.5	2930.9	2312.8	0	5678.69	7309.99	5824.7	0	2022.94	0	2050.49	2491.49	4117.85	0	0	2938.21	4710.68	4307.57	2909.84	0	0	0	0	0	0	3	BN05_jasmonates spray_neg_4000cps_230830_339_323_2034manual reintegration_no_techrep.csv	1.9555e-13
388	4.08	980.28	43682.6	27400.1	30179.5	137151	154592	117214	139652	136826	97887.9	49375.5	55433.5	50331.5	68540.8	80873.8	72036.3	39448	58063.3	34264.8	66988.7	61713.9	94694.5	24014.1	55891.2	87396.4	59719.3	65442.7	82536.4	29582.5	13600.6	26929.8	21645.8	25675.4	19568	3	BN05_jasmonates spray_neg_4000cps_230830_339_323_2034manual reintegration_no_techrep.csv	2.4762e-07
2060	3.01	984.275	0	0	0	11475.7	11481.5	10487	14448	9725.73	10052.3	4448.48	4278.92	5455.86	4777.21	6429.38	5793.48	2274.02	4282	2576.08	2769.17	2007.26	5590.34	0	3056.24	3212.75	3032.23	3567.3	3990.99	2772.72	0	0	2595.41	2068.07	0	3	BN05_jasmonates spray_neg_4000cps_230830_339_323_2034manual reintegration_no_techrep.csv	2.2528e-08
1039	3.26	993.274	8942.01	6225.52	6746.15	19448.6	31354.4	26263.2	42053.5	30296.9	20132	5147.29	5788.49	7544.48	6338.66	5032.23	7744.08	3658.53	3710.53	4074.86	3298.64	2438.44	4007.9	2329.71	4090.98	5216.8	3272.14	4101.13	5330.44	5066.71	3310.39	4347.42	4651.38	4510.21	3913.09	3	BN05_jasmonates spray_neg_4000cps_230830_339_323_2034manual reintegration_no_techrep.csv	1.3541e-07
1938	4.19	1038.28	2391.67	2259.83	2310.92	8749.17	10554.1	9381.79	15398.6	10800.3	9020.5	0	0	2922.6	4077.62	2968.75	4458.14	0	0	0	0	0	2079.56	0	3518.97	3249.8	3415.51	4152.32	3517.77	2915.85	2827.64	4103.18	4491.33	3159.47	2984.42	3	BN05_jasmonates spray_neg_4000cps_230830_339_323_2034manual reintegration_no_techrep.csv	5.9059e-08
1008	4.19	1042.26	9277.63	6741.58	8290.52	38987	42056.8	38459.8	42411.4	43900.3	41135.8	16825.6	14522.3	15941.1	20458.1	23722.3	26371.8	11018.9	14279	13153.4	14730	13964.7	18837.1	11087.3	14818.5	17160	19307.6	18342.2	18322.3	18416.8	9972.3	20615.6	17834.2	17833.7	13249.9	3	BN05_jasmonates spray_neg_4000cps_230830_339_323_2034manual reintegration_no_techrep.csv	1.7018e-11
580	0.97	1181.18	20967.4	28508.3	2886.42	46759.6	33735.9	19211.6	59981.4	50759.1	89889.3	0	5268.03	0	13609.8	22441	31142.7	12011.7	5365.79	14860.3	11616.5	12843.3	16785.7	8276.64	8206.15	5728.52	20903.3	14266	12339	8542.27	10501	6238.88	3475.13	5234.7	8937.25	3	BN05_jasmonates spray_neg_4000cps_230830_339_323_2034manual reintegration_no_techrep.csv	4.6071e-06
2040	3.83	1182.27	3997.03	0	2140.22	11037.9	12016.4	10132	10765.4	12473.9	10570.7	6200.86	6583.87	4521.33	7987.84	8050.31	9301.65	0	3354.89	3215.8	3712.09	3088.84	4928.44	2414.27	3963.76	5202.16	4903.82	4450.13	4875.31	4170.94	0	4711.19	4720.89	5525.64	3708.35	3	BN05_jasmonates spray_neg_4000cps_230830_339_323_2034manual reintegration_no_techrep.csv	3.2012e-07
1627	4.13	1188.32	10267.2	3989.47	4798	43387.7	57056.5	36205.7	50467.6	56619.1	45042.9	16121.8	16391.3	15074	30928.5	37696	31968.9	7070.8	11315.6	9166.31	11477.6	12649.2	20348.5	8708.96	15870.6	25927.8	24208.4	24422.4	29995.4	17727.5	8419.16	21638.9	16552.6	19646.7	13347	3	BN05_jasmonates spray_neg_4000cps_230830_339_323_2034manual reintegration_no_techrep.csv	5.4063e-08
1937	3.83	1220.31	3113.66	0	0	12412.7	14866.8	11640.5	12554.6	12910	10978.7	6001.62	4389.97	4338.48	7391.04	8014.88	8736.25	0	4235.32	3347.07	4726.74	4896.24	0	2336.35	4222.6	5461.34	5222.8	5748.65	7209.89	4023.63	2238.55	4808.6	4100.16	4447.87	3189.37	3	BN05_jasmonates spray_neg_4000cps_230830_339_323_2034manual reintegration_no_techrep.csv	1.3968e-07
779	3.29	1366.36	25639.4	15500.7	23413.5	48742.4	42393.1	45949.6	43389.4	37865.4	36022.7	42553.7	43336.6	52279.3	34367.2	40882	42696.7	26243.7	25344	21427.4	24691.6	13702.6	25896.4	18057.3	31820.3	25197.4	22371.4	23343.3	23336.5	22748.4	11807.8	20133	20586.7	19620.3	12274.6	3	BN05_jasmonates spray_neg_4000cps_230830_339_323_2034manual reintegration_no_techrep.csv	4.7234e-07
1981	0.97	1537.21	6357.96	7102.12	7937.44	10989.9	11816.4	12528.9	12451.9	13482.9	11711	5320.29	3168.19	3316.87	0	5813.22	7478.03	4220.14	6121.34	5224.15	4768.66	6375.71	5432.23	6143.41	5320.38	6500.84	8681.3	8188.33	8196.55	4516.55	6335.03	4131.85	7422.3	5726.22	6959.82	3	BN05_jasmonates spray_neg_4000cps_230830_339_323_2034manual reintegration_no_techrep.csv	4.6139e-06
1318	4.05	3120.84	11638.8	10034.5	11638.8	32383.6	28299.5	23418.5	30780.8	29799.8	26785.5	18071.7	14547.5	14177	21762.2	24288.8	23980.3	11772.8	16000	12098.2	20298	21243.3	22344.7	14591.8	17461.2	21909	24270.5	23083.2	23876.9	14903.4	0	14896	16263.7	17496.2	13418.7	3	BN05_jasmonates spray_neg_4000cps_230830_339_323_2034manual reintegration_no_techrep.csv	8.317e-06
1955	4.2	3355.92	6229.02	4600.66	0	18789.9	18844.6	19759.8	18614.2	21632	20949.7	10444.9	9570.28	9343.81	13818	14738.3	14524.9	8435.5	9543.56	9669.22	8537.32	10284.8	11669	7650.36	9601.38	11193.8	13029.3	12581.5	11473.5	11461.7	7670.2	10044.6	9993.12	10836.6	7272.85	3	BN05_jasmonates spray_neg_4000cps_230830_339_323_2034manual reintegration_no_techrep.csv	4.8924e-09
88	1.32	85.0891	183440	224568	243409	255793	241241	249288	233551	214854	221456	207417	203277	221230	223861	221778	207436	366363	389768	370412	333220	341012	363901	169015	179841	198431	207456	194730	249491	197190	202287	178936	183089	173610	185818	4	BN05_jasmonates spray_0-4min_pos_4000cps_230830_no_techrep.csv	6.6343e-11
196	0.57	101.047	138300	133571	125928	142908	147206	137139	140353	142767	141976	139012	130102	129577	138503	139322	137792	88615.3	80586.9	96406	84750.2	77798.3	99762.5	100622	136420	121298	125918	122017	115344	115037	98281.3	119308	106040	130233	110888	4	BN05_jasmonates spray_0-4min_pos_4000cps_230830_no_techrep.csv	1.6425e-06
33	1.89	102.047	652197	514537	516270	891754	821295	736500	997202	856520	882366	450065	381182	482976	429508	406166	416867	441163	443811	386743	626684	432280	672627	277326	446012	457903	553631	518794	708478	522270	471522	481045	364672	389392	402321	4	BN05_jasmonates spray_0-4min_pos_4000cps_230830_no_techrep.csv	2.8854e-07
194	0.53	105.042	107380	112634	119038	196201	175296	161024	179605	195658	200228	176710	176733	148027	186122	159479	208824	119057	89850	106368	134239	106096	114973	131099	152215	148600	187315	160471	126363	80473	93907	110459	105053	101517	90855.4	4	BN05_jasmonates spray_0-4min_pos_4000cps_230830_no_techrep.csv	1.2368e-06
290	0.52	105.043	77160.8	43032.6	57513.2	179513	164888	159616	159985	167332	169219	134430	137876	147336	245184	153754	182232	115837	93413.9	97346.3	149205	96466.1	134416	131563	180399	149472	197504	186035	152146	75570.8	78271.5	104259	119589	103098	80604.9	4	BN05_jasmonates spray_neg_4000cps_230830_339_323_2034manual reintegration_no_techrep.csv	6.5516e-06
3	1.32	114.068	3.93431e+06	3.38623e+06	3.75095e+06	3.7218e+06	3490173	3.71656e+06	3.50855e+06	3264244	3.30574e+06	3.35554e+06	3.23048e+06	3.5087e+06	2.54017e+06	3419348	3.19061e+06	5.02918e+06	5217859	5.02033e+06	3.84656e+06	4741570	4.96069e+06	2.74977e+06	3497671	3139488	3.26127e+06	3038096	3764463	2.20345e+06	3249611	2.95935e+06	2.91195e+06	2.85494e+06	3012203	4	BN05_jasmonates spray_0-4min_pos_4000cps_230830_no_techrep.csv	3.2363e-06
66	0.53	115.026	380998	611519	364118	125226	123826	112883	130061	140953	137690	125598	122230	95100.5	112293	108975	109494	138586	103684	129272	139265	174437	117710	108199	111251	102289	124400	134806	114034	173933	266559	174644	120956	149024	186674	4	BN05_jasmonates spray_0-4min_pos_4000cps_230830_no_techrep.csv	1.8611e-06
87	0.56	119.058	374503	320856	298089	265288	292731	243010	238354	250051	258016	341456	300838	281779	322809	336407	306750	463050	517858	423973	436905	556125	427004	251514	353904	364636	311626	318204	336727	234762	236309	256246	221977	243356	246854	4	BN05_jasmonates spray_0-4min_pos_4000cps_230830_no_techrep.csv	1.0015e-06
6	0.55	129.042	2.56592e+06	2.12898e+06	1.67604e+06	2643314	3.20839e+06	2.60543e+06	3110900	3.54055e+06	3.14733e+06	2.27895e+06	2459706	2.30186e+06	3.03976e+06	2.63733e+06	2.74522e+06	1.15329e+06	1.14433e+06	1.41606e+06	1.63266e+06	1.28606e+06	1.6567e+06	1.82531e+06	2.58095e+06	2110594	2.56585e+06	2.74226e+06	2.22621e+06	1.56893e+06	1.90919e+06	1.62995e+06	1.9098e+06	2.11107e+06	2.1087e+06	4	BN05_jasmonates spray_0-4min_pos_4000cps_230830_no_techrep.csv	4.4077e-07
128	0.55	129.042	2.68573e+06	2.21449e+06	1750355	2.74775e+06	3.33402e+06	2.71774e+06	3233378	3676449	3.29226e+06	2.38724e+06	2.56071e+06	2.41033e+06	3.15677e+06	2.74223e+06	2869470	1.20978e+06	1.1953e+06	1.48787e+06	1.7176e+06	1.35084e+06	1.74182e+06	1.90385e+06	2.68233e+06	2.20518e+06	2.68877e+06	2.87015e+06	2.32665e+06	1.63934e+06	1994082	1.70384e+06	1.99053e+06	2.19587e+06	2.20479e+06	4	BN05_jasmonates spray_0-4min_pos_4000cps_230830_no_techrep.csv	4.4922e-07
22	0.57	130.027	1.38305e+06	1.3246e+06	1.36698e+06	1.6463e+06	1727377	1.65134e+06	1.69124e+06	1.72568e+06	1.62973e+06	1.4442e+06	1.42172e+06	1.3677e+06	1.53577e+06	1.50277e+06	1.54984e+06	941666	858408	1.05251e+06	846095	838571	998631	1.03715e+06	1.42833e+06	1247860	1.29988e+06	1301967	1168057	1304828	990990	1.28653e+06	1067556	1.52418e+06	1.17662e+06	4	BN05_jasmonates spray_0-4min_pos_4000cps_230830_no_techrep.csv	1.4121e-06
491	1.89	130.042	37731	30747.7	30128.2	49841.6	46496.6	41208.8	57528.5	50689.8	52429.4	26502	24300.5	30507.4	24591	24872.2	23751.8	28084.5	26567.7	22474.6	39702.1	27192.1	39363.9	17756.4	27400.4	26290.9	32547.6	30624.1	40524.5	32599.5	28349.5	28145.2	22513.9	23216.2	24098.5	4	BN05_jasmonates spray_0-4min_pos_4000cps_230830_no_techrep.csv	2.5758e-07
676	1.33	131.095	45171.7	37667.8	44077.2	43693.2	36613.7	39591.3	39242.9	31951.2	32949.3	31057.8	29836.9	32105.7	31345.9	30224.2	28136.3	90734.1	81933.5	82362.8	68621.1	72817.6	74644.3	22003.6	27464.2	24251.1	28960.7	25916.2	36371.4	18765.2	22073	18290.6	19209.1	18792.9	21004.8	4	BN05_jasmonates spray_neg_4000cps_230830_339_323_2034manual reintegration_no_techrep.csv	1.5455e-14
11	1.32	131.095	3.94477e+06	3.38607e+06	3758017	3.72896e+06	3496563	3.72186e+06	3.51491e+06	2.33271e+06	3.30681e+06	3.35662e+06	3231633	3.5094e+06	3471142	3414911	3.18504e+06	5.03829e+06	5.22217e+06	5.02654e+06	4.75865e+06	4751388	4.96288e+06	2.75444e+06	3504932	3.14125e+06	3.2676e+06	3.03347e+06	3.75735e+06	3.15185e+06	3.25567e+06	2.95216e+06	2.90756e+06	2.85724e+06	3019773	4	BN05_jasmonates spray_0-4min_pos_4000cps_230830_no_techrep.csv	9.6289e-08
9	1.89	148.053	2.26123e+06	1.82302e+06	1831130	2.89938e+06	2.73667e+06	2.4866e+06	3.25104e+06	2867704	2.94314e+06	1.61131e+06	1.32451e+06	1.71622e+06	1.51104e+06	1.4193e+06	1.46447e+06	1.55265e+06	1.58208e+06	1.34287e+06	2.22731e+06	1.53733e+06	2.30145e+06	971186	1.59328e+06	1.62599e+06	1.95407e+06	1.86607e+06	2.45012e+06	1.86814e+06	1.66098e+06	1.72395e+06	1.27623e+06	1350667	1.37594e+06	4	BN05_jasmonates spray_0-4min_pos_4000cps_230830_no_techrep.csv	5.0189e-07
397	1.52	151.049	54875.5	38655.3	49941.9	61395.1	62892.5	64769	60027.7	58349.6	56963.5	44677.2	48650.9	56401.6	48150.1	48310.6	51645.1	22708.6	26351.4	25216.9	40606.5	20173.7	32941.2	42144	58147.1	49057.8	58315.8	63424.3	59314.9	71796.6	59845.1	68583	79544.8	82422.1	80519.2	4	BN05_jasmonates spray_0-4min_pos_4000cps_230830_no_techrep.csv	1.6554e-08	in-source fragment of Guanosine
666	2.15	157.074	120192	100862	122641	189380	154519	211800	213752	176110	188007	81957.6	90740.2	98453.8	93734.3	91985.9	83638.1	107160	102834	98064.3	103374	82470.9	127157	86274	125885	105073	105448	115056	100135	111593	87777.9	112280	98630.9	110931	103531	4	BN05_jasmonates spray_0-4min_pos_4000cps_230830_no_techrep.csv	4.7865e-07
373	2.15	157.074	119109	100823	102455	189515	154755	210732	213787	176017	188122	79848.3	88994.4	96595	94144.3	91359.2	83801.1	114127	103468	98495.2	103773	82021.9	127100	86140.9	136257	105309	106110	115800	117493	99090.8	85620.5	114176	98425.4	109074	103667	4	BN05_jasmonates spray_0-4min_pos_4000cps_230830_no_techrep.csv	8.1954e-07
327	2.15	157.074	129908	107853	132546	211312	170272	240121	243955	194626	210438	87080.6	97297.9	105050	98847.9	98461.7	89095.2	123967	112108	106617	111549	87423.4	137662	93312.8	147101	109533	112720	122048	124718	121704	102366	121593	107430	119070	111129	4	BN05_jasmonates spray_0-4min_pos_4000cps_230830_no_techrep.csv	8.5037e-07
89	2.15	157.074	129490	109283	132641	211275	170737	239624	243982	194559	211464	87926.7	96927.6	106731	98495.9	98320	89529.3	123413	112260	107481	111381	86912.8	137320	92542.6	149014	112668	114118	125432	125206	121430	101680	122387	106142	119193	111849	4	BN05_jasmonates spray_0-4min_pos_4000cps_230830_no_techrep.csv	8.9128e-07
683	1.44	162.053	169560	162594	165634	134412	146355	162064	73112.3	112813	115641	117927	92110.6	111330	53034.3	89065.8	77823.8	80390.3	109804	99148.5	75427.8	74775.2	70260.2	63146.7	41245.7	77699.7	29132.8	31952.1	68530.5	117576	94457	86778.2	77088.1	41845.6	40171.8	4	BN05_jasmonates spray_neg_4000cps_230830_339_323_2034manual reintegration_no_techrep.csv	4.6005e-07
242	0.49	163.066	84775.3	100490	96616.5	129545	128667	131310	134424	128737	132737	83572	85502.8	72122.9	56500.4	95695.6	86510.6	76280.4	91247.5	76644.6	82669.6	84280.8	85017.5	74605.5	81190	90200.5	84075.8	89816.1	86111.1	67203.7	60310.1	65741.1	63444.6	64249.7	70718.8	4	BN05_jasmonates spray_0-4min_pos_4000cps_230830_no_techrep.csv	2.6816e-08
77	1.32	164.047	345706	302381	319138	320706	337602	305417	334228	321201	313050	330388	311319	327595	284854	317396	303193	176843	179832	158336	279185	174030	250890	275072	304365	363986	275807	301871	288758	451509	407752	445848	438204	400110	379671	4	BN05_jasmonates spray_0-4min_pos_4000cps_230830_no_techrep.csv	4.9501e-08
542	4.11	164.047	77233.1	73835	86911.7	56396.8	60299.4	62135	63941.7	60601.1	48990.8	48214.5	41021.7	55923.2	32635.4	27995.3	33776.3	58743.7	37139.5	46442.4	53355.3	28688	32582.7	30727.5	49011	31508.8	28547	29266.9	31460.1	52922.8	48713.7	42638.2	30126.6	32831.5	27546.9	4	BN05_jasmonates spray_neg_4000cps_230830_339_323_2034manual reintegration_no_techrep.csv	3.1342e-06
440	8.27	172.11	58078	56303	55499.4	67436.5	58691.8	64573.8	62115.7	60214.1	67823	21946.7	41809.1	34457.5	54589.5	31950.9	45701.3	51426.2	47756.2	42066.6	66403.9	55229.5	63366.8	57862.4	65070.8	63228.7	77756.5	66480.7	68256.7	78500.5	72409.6	66218.3	95997.2	87689.6	94180.1	4	BN05_jasmonates spray_neg_4000cps_230830_339_323_2034manual reintegration_no_techrep.csv	8.4022e-08
112	0.85	181.023	84332	78413.7	58344	109098	89624.4	83575.6	70475.2	74178.4	76224.1	144822	161850	123650	187418	169008	152599	179352	148859	162768	165839	156575	199009	91669.2	141756	142436	143932	144221	149668	146603	127704	103597	86918	127537	94595.5	4	BN05_jasmonates spray_0-4min_pos_4000cps_230830_no_techrep.csv	3.3917e-06
735	5.27	181.038	28207.6	27376.6	31628.4	22794.4	23628	24751.4	24244.4	23012.8	23628.2	27844.8	27773.7	27553.4	25524.1	25044	23592	24153.9	24594.7	24868.9	21247.9	21156	23303.4	22955.8	24427.3	22101	23699.1	22912.4	23903.8	21594.5	24580.1	23451.8	22656.3	23821.9	23608	4	BN05_jasmonates spray_neg_4000cps_230830_339_323_2034manual reintegration_no_techrep.csv	7.0099e-06
238	2.53	191.058	116692	116577	123637	117127	108745	113450	112979	112052	109447	122210	115646	114566	107541	103410	109700	108705	107361	104284	110225	98130.6	107614	109104	106025	107631	104682	104614	103570	98911.5	104338	102662	85736.6	80929.2	83132.2	4	BN05_jasmonates spray_0-4min_pos_4000cps_230830_no_techrep.csv	2.0022e-08
273	0.5	205.878	137543	131319	130663	136166	139998	136763	137674	139130	135694	137386	140566	140977	145809	139295	140205	113283	117928	118093	113816	111259	121242	117890	129300	119074	125140	114834	110903	144937	137558	137429	123946	135465	137671	4	BN05_jasmonates spray_0-4min_pos_4000cps_230830_no_techrep.csv	7.2372e-07
87	6.12	207.018	195025	197184	196680	190424	196526	195628	203137	212842	196537	200770	194299	205916	185939	184903	188304	155291	181811	181806	174139	179573	188712	173581	173103	176496	180478	184211	182934	164717	178678	165711	159782	158277	162911	4	BN05_jasmonates spray_neg_4000cps_230830_339_323_2034manual reintegration_no_techrep.csv	1.805e-06
380	8.27	212.141	69364.9	60810.7	61731.8	76706.8	64942.6	70186.8	68550.2	72557.4	71744.6	27114.6	49146.7	43109.8	66685.4	36495.3	54515.4	58260.7	55655.3	45513.1	75111.1	61966.9	73483.2	61359.1	72233	68419.3	88256.1	77285	78139.7	89783	81595.5	71892.6	100093	96837.7	109990	4	BN05_jasmonates spray_neg_4000cps_230830_339_323_2034manual reintegration_no_techrep.csv	2.1378e-06
527	0.52	218.019	30217.8	19447.7	30945.8	68077.9	55365.4	79198.5	68741.5	59695.9	69472.2	55208.4	58280.8	61849.8	60112.5	70313.1	71438.1	29351.6	29964	31157.4	31629.6	23520	35362.7	33311	51418.1	47551.4	47140.9	38835	42204.5	47064.4	28708.9	51043.3	53290.2	57430.6	41939.3	4	BN05_jasmonates spray_0-4min_pos_4000cps_230830_no_techrep.csv	2.8692e-06
462	3.03	224.069	61909.6	42949	46033.1	52348.6	59569.6	46863.8	55681.1	52755.8	47241	30853.5	32532.7	29241	35705.7	40533.6	33469.1	22843.1	26475.7	22865.3	26638	30114.2	30273.6	28595.8	31093	40749.4	35188.8	35248.9	41047.5	31439.4	27207.5	32259.8	26667.8	27282.1	27498.4	4	BN05_jasmonates spray_0-4min_pos_4000cps_230830_no_techrep.csv	1.0375e-06
79	3.36	224.069	221981	130291	159363	369610	388898	356588	360366	391785	362952	246806	242518	218025	308508	363947	311018	221182	265112	246727	252403	314243	352597	230549	295820	340077	337639	331611	364188	238196	190457	252922	283703	293371	265790	4	BN05_jasmonates spray_0-4min_pos_4000cps_230830_no_techrep.csv	5.1269e-06	Sinapate in-source fragment of 1-O-Sinapoyl-glucoside
385	1.62	252.121	55294.1	56912.9	60294.2	84417	72198.6	75762.6	74515.4	65468.2	59053.7	44950.5	36608.3	40937.9	40142.2	50295	41380.1	41921.1	45546.9	46224.3	49503.2	62405.9	47661.3	43505.5	38971.5	41383.1	42558.3	43436.8	62130.7	38287.9	42097.8	33887.5	54526.7	45452.9	56282.4	4	BN05_jasmonates spray_0-4min_pos_4000cps_230830_no_techrep.csv	4.8485e-06
268	8.27	252.173	103501	88332.3	91933.7	116052	100983	108547	105582	107204	107666	44790.7	76751.5	74630.5	105123	59587.5	85151	85266.7	82177.8	67958.1	111278	92916.2	116092	85468.1	108208	105665	130945	121058	119390	133131	119754	115760	146282	146583	157071	4	BN05_jasmonates spray_neg_4000cps_230830_339_323_2034manual reintegration_no_techrep.csv	3.5272e-06
417	1.2	254.005	58620.8	58126.5	53956.3	56144.7	48556.8	56517.8	70631.1	58425.1	50710.6	49041.5	57866.4	55879.8	44524.4	44809.7	50429.2	39400.6	44758.4	44905	32745.1	32239.9	36893.5	33634.2	33994.9	35654	34695.1	32747.5	31977.7	35518.6	36037.6	34478.9	34406.1	36509.8	34509.2	4	BN05_jasmonates spray_neg_4000cps_230830_339_323_2034manual reintegration_no_techrep.csv	7.0209e-08
144	2.76	258.116	138676	117665	117646	136190	115021	135441	129042	102007	113487	132908	134768	150620	103900	95783	88047.4	155020	141560	152586	94610.4	97614.8	103480	138494	148582	114409	114649	120808	113237	165193	167555	148534	127095	127792	125753	4	BN05_jasmonates spray_0-4min_pos_4000cps_230830_no_techrep.csv	6.8851e-06
559	5.97	268.034	23166.4	20833.4	21654.2	24716.1	23690.3	22872	22350.6	24416.7	25944.1	25713.8	22950.8	22513.4	28502.4	26177.5	27221.6	28957.8	27649.2	26353.5	28898.7	30350.4	33277.5	29994.5	28389.9	32759.4	33894.7	32463.9	31494.1	25816.9	29534	29548.8	32871.2	31395.7	28137.9	4	BN05_jasmonates spray_neg_4000cps_230830_339_323_2034manual reintegration_no_techrep.csv	2.7088e-06
286	0.67	271.105	37808	31805.8	39442.4	78860.5	72663.4	80991.8	57322.3	50610.6	54368.2	79618.8	71162	56318.6	45836.8	90466.6	60735.6	58078.2	72839.9	50517.8	97268.1	76368.9	83858	61185.8	57694.3	109187	51476.1	59771.5	52523.6	16879.3	12454.6	17160.3	6231.84	5222.23	4193.96	4	BN05_jasmonates spray_0-4min_pos_4000cps_230830_no_techrep.csv	3.8879e-06
320	4.1	280.059	135240	131310	150124	100957	109665	111164	117014	104754	82127.1	81013	70832.5	102413	56149.6	47199.2	55463.4	104495	64785.5	79839.2	88333.2	46336.1	54055.7	51603.3	83680.3	51329.1	48306.8	52135.6	55676.5	95307.9	87855.7	78460.8	55109.3	59029.6	47248	4	BN05_jasmonates spray_neg_4000cps_230830_339_323_2034manual reintegration_no_techrep.csv	4.2293e-06
497	1.37	282.141	29480.7	24705.1	22565	27027.6	27811.6	25812.5	21387.5	25104.1	24871.8	34092.9	40724.9	36082.9	40160.8	43090.7	38173.9	43054.7	37144.1	41021.8	32818.6	35535.8	36948	29459.4	34076.4	31625.5	34841.9	33856.1	33397.6	30974.6	29963.1	31189.1	27165.7	34093.7	30585.3	4	BN05_jasmonates spray_0-4min_pos_4000cps_230830_no_techrep.csv	5.5241e-07
147	1.52	283.092	147434	103802	139082	171461	173519	181763	167466	161388	156935	122358	134311	158450	133196	139786	144809	59904.1	69614.1	67367.4	113790	59735.2	88665.3	118830	157283	138659	163016	169446	161529	205362	166118	189179	220711	222875	221121	4	BN05_jasmonates spray_0-4min_pos_4000cps_230830_no_techrep.csv	1.1868e-08	Guanosine	in-source fragment m/z 152.057	A (MSBNK-BGC_Munich-RP031703)
201	0.5	289.839	193134	178507	171896	187095	193397	187501	188095	184489	186080	190961	190092	191333	202144	192199	189262	145285	149222	156045	147421	142250	155634	149744	169639	159180	159138	149463	144985	204598	194012	191991	168444	188583	191223	4	BN05_jasmonates spray_0-4min_pos_4000cps_230830_no_techrep.csv	7.6447e-08
187	1.86	300.085	236457	165756	210105	182260	218349	192356	227897	209872	157426	165506	189707	199253	136567	125600	145948	133655	126458	133108	124542	81463.9	112987	91967.8	114967	129545	102355	93493.4	92486.6	133133	115091	124045	92323.5	82742.6	81649.2	4	BN05_jasmonates spray_neg_4000cps_230830_339_323_2034manual reintegration_no_techrep.csv	7.048e-07
209	2.29	300.085	79968.5	68047.4	80240.9	132191	116438	121456	118117	105411	114928	110523	101860	101436	111260	97213.4	112736	80777.8	70705.9	69681.1	101427	82980.8	88643	92889.6	87578.9	89709.6	105246	96491.7	90570.3	74192.1	62810.1	79302.9	69148.5	66708.1	57613	4	BN05_jasmonates spray_0-4min_pos_4000cps_230830_no_techrep.csv	4.3082e-08
233	2.29	300.085	119380	87918.7	104966	194869	173829	183274	178918	151042	158065	164130	143594	158981	171573	147353	154661	111693	105747	96452.9	135753	105553	140622	93165.4	128882	129814	141347	140784	152946	129182	86952	123239	95798.7	100183	80592.1	4	BN05_jasmonates spray_neg_4000cps_230830_339_323_2034manual reintegration_no_techrep.csv	3.5558e-06
778	4.27	310.069	38436.7	39330.2	48701.9	20820.4	23866.7	24269.9	23957.6	25509.6	21687.6	19761.2	17103.8	20373.1	15017.7	14652.4	14518	26892.8	19796.6	23004.9	21390.1	17361.8	17816.4	18918.4	23496.8	16106.8	17062.9	16495.9	18401.3	30528.4	30287	24931.2	24959.7	23861.9	23770.6	4	BN05_jasmonates spray_neg_4000cps_230830_339_323_2034manual reintegration_no_techrep.csv	4.2155e-08
1366	2.08	316.08	24076.3	18587.3	18810.3	13884	14543.6	13952.8	12547.7	12865.8	10090	17736.4	18358	22833.7	12062.4	9619.29	10321.2	17867	13646.3	16526.6	10606.7	7785.62	12515.5	9124.18	13578.4	10877.1	8142.98	7273.42	9223.98	18047.1	20011	14614.7	13184.9	13381.7	16147.2	4	BN05_jasmonates spray_neg_4000cps_230830_339_323_2034manual reintegration_no_techrep.csv	7.0099e-06
809	2.76	319.004	31597.9	32802.5	31808.5	31969.2	32121.5	31791.8	32722.9	32020.8	31233.6	32089.8	31318.8	33113.7	32225.3	31071.3	29140.9	36544.7	34097	33314.6	30581.8	32491.8	35763.9	40768.2	40331.4	40728.9	38456	42186.8	40131.3	39433.6	38100.5	39421.6	38335.8	37811	39685.6	4	BN05_jasmonates spray_neg_4000cps_230830_339_323_2034manual reintegration_no_techrep.csv	1.0109e-08
121	0.86	321.093	144197	136970	96460.3	178655	149450	133936	113664	121543	126875	225881	248293	192219	276288	259720	234397	280095	230685	248224	259524	245310	299721	154460	225472	221597	228594	228346	240973	230423	197491	167362	142561	212413	162152	4	BN05_jasmonates spray_0-4min_pos_4000cps_230830_no_techrep.csv	6.5194e-06
1298	0.6	324.082	21667.6	19444.3	18094.3	17518.8	18491.4	16704.8	19487	18663.6	22597.1	16811.1	19812.9	16361.5	21565.5	26786.4	23785	14588.5	16549.6	14873	23040.5	15969.9	17078.9	21566.3	21550.8	21891.3	24667.1	20248.7	20394.6	12840.6	10214.6	15847.9	9241.6	9490.82	9659.97	4	BN05_jasmonates spray_neg_4000cps_230830_339_323_2034manual reintegration_no_techrep.csv	3.732e-06
129	3.07	326.1	156127	122892	146277	163042	163990	152307	166584	191649	162251	106520	101403	76953.5	83406.3	146272	121916	87323.1	94819.1	101636	92972.9	97621.5	95529.8	79411.5	71032.8	115698	93340.3	83531.5	79690.6	107055	67897.1	92012.6	73781.2	62868.8	63813.6	4	BN05_jasmonates spray_0-4min_pos_4000cps_230830_no_techrep.csv	2.2246e-06
495	3.22	326.1	26993.2	14373.9	18617.6	48521.1	51174.5	45627.4	43896.1	44007.5	37801.3	33591.4	38219.3	30433.3	43082.4	44339.8	43606.3	36303	52649.1	38509.8	53406.4	52273	57258.8	25441.1	28443.8	43493.5	30591.5	28993.1	27642.8	25993.8	15694.2	23755.4	21378.8	18923.5	18088.8	4	BN05_jasmonates spray_0-4min_pos_4000cps_230830_no_techrep.csv	4.4584e-07
1186	6.2	327.013	32732.6	34266.8	29728.1	35152.2	31884.8	36474.9	36234.4	32330.9	36086.9	30854.7	36513.9	29480.2	26687.6	33078.5	31416.4	24935	26704.5	26178.9	21846.8	24004	22954	21774.6	21312	23978	21928.9	19417.9	18835.5	20373.2	19547.8	22917.7	16294.6	18313.5	17714.5	4	BN05_jasmonates spray_neg_4000cps_230830_339_323_2034manual reintegration_no_techrep.csv	8.6658e-09
457	2.79	328.115	64625.5	52046.1	62519.5	60162.4	52653.4	65271.4	60670.1	56044.6	56702.7	53868.6	54638.6	62483.2	50162.1	57416.3	61977	43647.6	39961.8	42343.1	47118	40790.6	43812.4	40647.7	40777.7	41119.3	41630.3	41239.1	40382.4	33804	34081.1	31485.4	30865	26689.8	30836.1	4	BN05_jasmonates spray_0-4min_pos_4000cps_230830_no_techrep.csv	2.0202e-08
307	2.16	330.095	95695.6	83319.1	87959.9	56150.1	62511.5	57014.4	61066.4	57151.2	53485	94442.1	91654.3	104285	63882.9	66241.2	68995.6	90699.4	85099.2	90050.7	66609.8	61253.8	61732.2	85782.3	72240.8	69661.4	55589	54842.5	55521.8	90672	103570	79693.5	56588.4	53360.9	59553.3	4	BN05_jasmonates spray_0-4min_pos_4000cps_230830_no_techrep.csv	2.0022e-08	Vanillate glucoside	[M-H]-329.0881, [M-Hex-H] 167.0353, 152.0119, 123.0455, 108.0216,	B (MSBNK-BS-BS003126 for Vanillic acid)
900	2.43	335.137	13770.2	7103.61	8946.08	9795.71	11096.1	9167.09	9104.78	9454.56	7407.18	9331.33	11554.8	9906.7	12330.1	11578.8	10171.7	11605.8	12461.1	9520.52	12402.4	12488.2	16671.1	7929.08	11448.7	13716.1	10764.6	12224	17269.6	0	0	0	0	0	0	4	BN05_jasmonates spray_0-4min_pos_4000cps_230830_no_techrep.csv	3.8182e-07
734	1.85	336.062	43752.8	40569.9	46536.7	36923.2	42638	34425.9	52135.2	50518.5	37471.1	31857	41010.4	34255.2	31870.9	24171.7	32403.9	23796.4	23394.6	31147.9	21322.5	16832.6	18912.8	15970.3	15769.4	19434.9	21890.6	15513.4	13516.1	20644.8	19888.8	20440.6	17677	15421.2	16623.2	4	BN05_jasmonates spray_neg_4000cps_230830_339_323_2034manual reintegration_no_techrep.csv	2.1953e-08
32	0.65	342.112	1.03979e+06	954280	1.10187e+06	1.35741e+06	1.41493e+06	1.32742e+06	1.22405e+06	1.64216e+06	1.59321e+06	963428	1.01034e+06	1.05053e+06	860342	1.11606e+06	1.24938e+06	672433	723672	724674	601467	591832	750942	975911	1.16703e+06	1.08141e+06	1147688	1.02194e+06	1.09621e+06	737011	702722	870160	920103	845478	689786	4	BN05_jasmonates spray_neg_4000cps_230830_339_323_2034manual reintegration_no_techrep.csv	4.8041e-07	Disaccharide eg. Sucrose	[M-H]- 179.0529, 149.0427, 119.0324, 113.022, 101.0222, 89.0227, 71.0122, 59.0125	A (MSBNK-RIKEN-PR100500)
333	0.65	342.115	1.03825e+06	981795	1102286	1.35648e+06	1.41647e+06	1.32729e+06	1.22685e+06	1.64003e+06	1.5912e+06	962527	1.00997e+06	1.05038e+06	858323	1.11625e+06	1.25249e+06	646898	723691	719505	600634	590320	753904	975434	1.16608e+06	1.08353e+06	1.14749e+06	1.02144e+06	1095867	739456	697803	869594	919326	845150	684605	4	BN05_jasmonates spray_neg_4000cps_230830_339_323_2034manual reintegration_no_techrep.csv	4.4906e-07
672	0.65	342.116	791631	763452	821081	929443	946277	914690	819189	1.03113e+06	1.027e+06	730165	762416	774783	652168	818851	883476	544956	585760	588722	499196	498657	594170	747880	816518	786107	818750	750448	784274	579630	568071	670917	708406	659434	562725	4	BN05_jasmonates spray_neg_4000cps_230830_339_323_2034manual reintegration_no_techrep.csv	1.1625e-06
84	0.85	343.076	147839	144680	102669	184471	154660	137543	118580	129390	133318	235556	258494	202833	283220	268861	242775	287362	236923	255790	269982	252506	308987	162642	231300	232205	229689	234351	248004	235840	205334	175342	150446	220857	167890	4	BN05_jasmonates spray_0-4min_pos_4000cps_230830_no_techrep.csv	5.4391e-06
1496	2.95	346.128	17468.4	11499.7	15156.6	19960.7	21611.9	18199.9	16589.3	16432.1	16106	12607.5	11865.5	13846.3	13191.4	11635.4	13209.4	9753.05	7755.25	10834.4	10365.6	6557.94	8770.48	8918.51	9259.89	7658.91	9937.39	7322.17	10539.7	10418.7	9982.62	10106.3	10384.5	11111.4	10719.4	4	BN05_jasmonates spray_neg_4000cps_230830_339_323_2034manual reintegration_no_techrep.csv	1.351e-07
250	3.11	353.111	91651.7	83206.3	100755	48889.8	51705.5	52271.7	48136.2	49402.6	45046.5	41333	37260.7	42809.8	42311.5	40967.3	41643	34994.3	37834.2	43844.1	31247.4	32353.5	37619.4	40924	44824.7	36373.2	41321.9	34353.1	40910	54971.6	49558.5	49213.8	53245.8	52206.8	58031.7	4	BN05_jasmonates spray_0-4min_pos_4000cps_230830_no_techrep.csv	7.8948e-11
810	3.11	353.111	34644.9	27637.3	38822.5	16326.4	17256.6	17408	16907.7	16898.6	15523.2	14505.8	14796.5	17586.6	13190.3	13334	13894	13841.6	14824.6	15323.4	9104.9	9868.51	10739.6	11250.1	14230.3	10580.1	13316.6	10601	12479.7	21553.7	18731.7	19285.1	19177.4	18306.3	20743.9	4	BN05_jasmonates spray_neg_4000cps_230830_339_323_2034manual reintegration_no_techrep.csv	3.0137e-09
845	4.29	356.075	31389.3	23152.8	27087.3	30227.5	29459.5	34701.8	35412.4	29535.8	29950.2	18944.5	19757.6	24785.2	26319	21614	23085.3	19620.6	14623.9	20494.3	17477.4	14991	16780.6	14564.8	20795.3	11502.2	14955.4	15336.5	17121.7	13346.4	15860.1	14026.4	24865.9	25669.1	23549.5	4	BN05_jasmonates spray_neg_4000cps_230830_339_323_2034manual reintegration_no_techrep.csv	7.7205e-07
901	2.16	366.072	38107.2	31986.4	32229	26086.6	29852.3	28471.6	31891.5	27782.8	24524.9	35327.7	34744.2	39865.1	23076.4	26276.5	28620.6	34373	35101.4	35958.8	21316.8	19956.7	26937.3	19274.3	25511.8	24924.4	17182.3	19186.9	21958	39924.1	35254.4	31763.4	24771.1	25545.3	25387.7	4	BN05_jasmonates spray_neg_4000cps_230830_339_323_2034manual reintegration_no_techrep.csv	3.0197e-06
804	0.66	378.089	29853.3	27330.6	31014.1	29966.6	29836.7	31458.5	27579.8	31121.4	29738.3	24894.6	27356.5	25492.1	18801.8	25901.3	28133.6	42843.7	43270.5	38319.2	33557.7	32693.4	37674	34892.4	41321.8	45378.1	40784.4	36158.1	48452.9	28349.4	27885.4	26554.6	27419.8	25147.9	21287.7	4	BN05_jasmonates spray_neg_4000cps_230830_339_323_2034manual reintegration_no_techrep.csv	4.0689e-06
908	1.79	380.009	13699.9	14754.2	17792.8	7132.32	8110.23	11988.8	5433.23	5810.21	2706.46	14875.1	14175.7	15647.3	11274.5	11503.4	10576	14748.5	12907.3	14610.1	13911.2	11257	10683.5	15224.5	11432.6	12007.7	10640.1	10314.5	8880.73	9930.3	13647.8	11538.7	11711.3	10731.5	12044	4	BN05_jasmonates spray_0-4min_pos_4000cps_230830_no_techrep.csv	9.2203e-06
29	3.36	386.121	393197	255551	290316	580800	598487	566629	574563	615307	584466	410190	412535	354005	526356	548802	509683	367027	426362	422336	398723	486705	492661	429695	479191	514485	519942	499947	496689	356576	313060	384366	432978	436527	411366	4	BN05_jasmonates spray_0-4min_pos_4000cps_230830_no_techrep.csv	1.5354e-07
319	3.49	386.121	46612.2	36564.9	36788.8	76061.2	66594.1	51043.4	95433.1	92609.9	89440.9	35089.6	30150	0	46537.4	51234.6	46059.9	50874.8	48473.7	48789.6	63995.9	79247.2	69915.5	64284.8	53720.3	81468.1	86512.3	84050.5	84128.5	64381.6	72866.4	54585.5	84784.6	69557.4	76300	4	BN05_jasmonates spray_0-4min_pos_4000cps_230830_no_techrep.csv	1.0015e-06
1064	3.49	386.121	15708.1	13266.4	13988.3	19835.7	23577.4	17496.3	27889.6	26449.5	24387.3	10861	10088.4	11328.7	13473.4	10903.2	8345.47	9558.27	8918.18	13439.5	14884.4	18063.2	15712.4	19207.5	17609.3	24394.3	23350.6	25248.2	25902.8	22019.3	23035.1	23350.3	37492.4	28313	28800.1	4	BN05_jasmonates spray_neg_4000cps_230830_339_323_2034manual reintegration_no_techrep.csv	2.1387e-08
234	3.03	386.122	184725	117991	139451	167988	187130	149580	175830	167984	137290	89230.3	93016.6	91173.9	116999	123060	98278.2	60838.4	73573.9	61910.1	69355.6	73579.6	85584.2	65149.6	86543.9	114173	91133.5	96388.5	115103	86424.6	68187.7	84507.5	80607.3	85718.2	69473.3	4	BN05_jasmonates spray_neg_4000cps_230830_339_323_2034manual reintegration_no_techrep.csv	1.3732e-06
124	3.03	386.122	238084	172657	183831	201299	225315	176632	214308	213652	177369	106635	110863	98591.7	146568	151990	130895	80720.9	92275.9	84259.6	94536.1	105974	106616	106321	109132	147560	128792	130128	144117	107330	95582.5	101773	96105.9	97578.6	89634.7	4	BN05_jasmonates spray_0-4min_pos_4000cps_230830_no_techrep.csv	4.7182e-08
927	3.49	386.122	15708.1	12981.1	13683.5	19732.6	22806.4	16868.2	28195.3	26464.7	24037.8	10835.3	10118.5	11266.3	10318.8	12994.1	11551.8	10036.2	8918.18	13413.9	14975.1	17864.4	15712.4	18924.6	17571.2	24490.5	21842.3	24479.8	25198.7	21633.8	22468.3	22687.9	36479.7	27904	28043.9	4	BN05_jasmonates spray_neg_4000cps_230830_339_323_2034manual reintegration_no_techrep.csv	2.4154e-08
500	0.97	388.062	34266.6	27994.7	24194.4	28040.8	26284.1	25364.5	19226	22320.3	19101.4	35184	39470.5	37154.9	38882.2	39597	35618.1	39478.9	34769.3	38322	41316.9	37037.8	41127.5	37870.7	33069.1	31807.7	34311.4	34311.5	33931.8	33681.7	34561.7	28771.3	27990	31889.9	26896.2	4	BN05_jasmonates spray_0-4min_pos_4000cps_230830_no_techrep.csv	8.9128e-07
1221	4.28	388.065	22473.3	21277.8	21280.2	23267.2	21179.6	27341.3	25347.9	23640.4	25255.9	18403.4	17750.3	19752.6	20498.1	20789.2	20482.2	17875.7	14975.9	17514.8	17343.3	16435.3	17039.6	14710.4	17728.8	13756.7	16257.7	17556	18471.4	14375.9	15968.9	14639.9	20305.8	19506	20831.2	4	BN05_jasmonates spray_neg_4000cps_230830_339_323_2034manual reintegration_no_techrep.csv	3.2134e-07
152	0.65	388.123	583038	566016	606744	684040	701562	679394	607296	769392	763079	541304	563938	576275	492584	610640	660619	404470	432184	432040	372802	370416	440398	555977	605309	587298	614470	567419	584576	436485	427758	501055	532689	495048	424525	4	BN05_jasmonates spray_neg_4000cps_230830_339_323_2034manual reintegration_no_techrep.csv	1.0595e-06
1571	2.16	398.083	17216.9	15534.2	16080.6	11516.6	13593.4	12540	14186	12644.7	11983.2	16345.3	16558.9	17165	9710.39	12134.7	11685	13356.6	14312.6	15380.3	8923.72	8243.82	10134.5	7147.62	8163.52	9041.7	6395.01	6059.97	7302.26	11313.3	11382.4	10909.9	8796.8	9094	7217.9	4	BN05_jasmonates spray_neg_4000cps_230830_339_323_2034manual reintegration_no_techrep.csv	1.7806e-10
1642	3.36	401.108	10128.9	5925.27	7981.69	16012.5	16281.4	16001.7	15154.5	15919.8	14724	10991.9	11057.8	10666.6	15975.5	14406.5	14002.5	8490.75	11550.7	10079.9	9687.4	11123.7	13856.7	9171.76	11472.1	12921.3	13586.2	14315.5	13763.2	9083.27	8421.21	9774.71	12032.4	12271.9	10202.3	4	BN05_jasmonates spray_neg_4000cps_230830_339_323_2034manual reintegration_no_techrep.csv	2.8188e-06
1327	4.3	408.068	17712.4	19807	18852	17000.1	16913.1	15737.7	17165.6	17259.7	17636.9	13622	16000.4	15269.2	15587.7	15028	16299.7	14447.2	14396.4	15865.9	12637.7	13946.5	12631.3	13808.8	11284.7	11831.1	12765.2	13777	11656	11122.5	13021.8	11815.4	13658.6	13095.8	13973.8	4	BN05_jasmonates spray_neg_4000cps_230830_339_323_2034manual reintegration_no_techrep.csv	1.3586e-07
432	3.36	422.098	46889	32661.3	38347.1	71074.7	73102.2	70450.7	69344.3	72126.7	73015.1	53067.4	52787.2	47690.3	63926.4	72165.8	65218.5	52734.3	61593.6	56647.2	61383.1	71572.5	72868.3	59745.1	78736.9	80821.7	84733.1	85506.4	86785	54906.2	48455.5	61320.6	73997	72831.6	62308.9	4	BN05_jasmonates spray_neg_4000cps_230830_339_323_2034manual reintegration_no_techrep.csv	7.5978e-07
1033	3.36	424.096	16789.6	11178.4	12572.5	23515	23609.9	21893	22171.6	24827.4	22744.2	18130.5	16917.3	17115	22908.3	23719.7	21541.1	16737.6	19794.9	19101.6	20226.4	24535.4	25929.1	19180	25222	26172.5	27803.3	26450.2	27582.8	18789.5	16842.4	19817.3	23886.8	22720.4	21920.3	4	BN05_jasmonates spray_neg_4000cps_230830_339_323_2034manual reintegration_no_techrep.csv	5.5041e-06
655	3.82	440.096	19641.3	14688.4	18497.7	28789.6	34584.9	28643.7	30301.5	31759.1	31937.2	19195.5	14733.7	21808.7	20230.6	18805.7	20601.2	15820.6	15613.6	16154.1	15004.8	14785.2	23177.1	20376.7	32022.4	26159.8	31090.3	36707.5	31709.7	18229.3	20053.7	19578.6	15406.5	16264.6	12308.6	4	BN05_jasmonates spray_0-4min_pos_4000cps_230830_no_techrep.csv	9.9618e-07
1471	5.58	440.242	17110.3	14388	19150.1	7584.01	6532.65	8733.49	7930.22	8092.81	6781.77	9883.86	10355.8	10865.4	8162.08	7444.61	7254.24	10151.2	7974.98	10296.9	7114.49	4291	7479.94	5858.02	10610.1	7399.93	5428	5362.85	5791.43	11826.3	12129.3	10178.8	10124	12889.2	8234.98	4	BN05_jasmonates spray_neg_4000cps_230830_339_323_2034manual reintegration_no_techrep.csv	2.3813e-06
479	0.58	442.11	48541.1	42498.2	51553.4	100834	95098.3	103780	80497	98665.8	106880	89842.5	80757.1	104507	78609.1	98626.8	101420	65405.4	50756	53949.4	52829.5	39464.5	67525.7	68873.5	95306	86802.1	88218.6	79526.1	81534.5	39037.6	36228.9	62527.7	66410.3	55825	38585.6	4	BN05_jasmonates spray_neg_4000cps_230830_339_323_2034manual reintegration_no_techrep.csv	8.027e-06
1101	6.47	445.981	18701.2	18041.2	17482.6	21031.2	18799.3	20788.2	22418.2	16145.3	20448.8	19243.5	18367.2	20147.6	19100.1	17870.1	19427.4	20488.1	21916.6	21512.6	21097	22480.3	24139	24681	25089.8	23871.4	28029	26080.7	25307.3	29751.4	27541	28087	29781.3	28556.4	27211.2	4	BN05_jasmonates spray_neg_4000cps_230830_339_323_2034manual reintegration_no_techrep.csv	2.219e-08
1242	3.36	449.117	8900.07	6550.99	7843.21	14493.8	15942.1	13798.8	15034.2	15596.3	14338.2	10625.9	10528.8	9475.88	14673.3	15143.3	13909.3	11156.3	12082.7	11879.6	15615.7	15720.6	16338.4	15852.5	19649.4	21047.5	21812.5	22720.8	21754.6	14262	12852.8	16962.9	16811.4	17724.5	15980.5	4	BN05_jasmonates spray_neg_4000cps_230830_339_323_2034manual reintegration_no_techrep.csv	2.032e-09
571	3.36	454.109	41188.1	30762	34361.7	50362.1	50720.1	52860.6	57278	53046.6	51313	41557.7	41703.3	41773.2	42764.1	46254	47648	33904.1	39156.4	39703.1	28795.2	37454	40227	26256.9	30982.2	33011.8	35829.1	34382.5	33495	29599.3	22215.9	27940.8	33481.3	35196	30601.9	4	BN05_jasmonates spray_neg_4000cps_230830_339_323_2034manual reintegration_no_techrep.csv	8.3539e-08
1304	5.04	456.236	17525.5	17621.8	18635.2	19058.9	20841.9	17834.2	21192	18580.9	14710.8	12972.3	12150.5	16533.1	14262.2	9311.58	10901	12344.8	7343.83	7887.5	11373.1	5702.08	9263.99	7705.17	10087.1	9334.66	9937.93	11467.9	8143.96	10767	10018.9	8748.56	7567.79	6677.4	7516.03	4	BN05_jasmonates spray_neg_4000cps_230830_339_323_2034manual reintegration_no_techrep.csv	1.7554e-06
578	0.5	457.761	51671.8	48343	44957.6	49684.6	49315.5	49777.1	50067.6	50087.8	52391.4	47905.9	56823.4	51224.7	62824.5	45390.2	54374.5	32730.4	31640.2	33704	34007.9	32792.2	32440.8	37131.8	38824.1	35123	37826.4	31829.6	30639.9	51577.7	46209.6	47272.8	40240.7	45833.4	48690.4	4	BN05_jasmonates spray_0-4min_pos_4000cps_230830_no_techrep.csv	9.0141e-07
1557	4.43	484.078	7385	7225.48	6882.83	13947.5	16315.7	13787.1	13523.9	15831.9	13627.2	13144.8	15300.4	15062.2	14220.8	13883	18420.6	8525.61	7117.67	9154.26	7198.96	4391.08	7209.15	7850.21	11520.8	6361.1	9183.47	6246.69	6339.57	7961.21	5488.95	9259.57	8398.94	9319.31	5901.66	4	BN05_jasmonates spray_neg_4000cps_230830_339_323_2034manual reintegration_no_techrep.csv	1.1447e-06
1491	2.49	489.042	17345.2	13558.8	11150.1	15029.6	16051.1	15551.5	19275.8	18357.8	18045	7655.1	9542.38	7559.99	12720.7	14086.3	12703.7	7869.6	11197.8	12046.7	5765.6	12154.7	9965.32	5179	5847.29	5057.69	7944.07	6718.17	7525.56	8341.52	9945.39	5680.72	10648	10353.3	13401.9	4	BN05_jasmonates spray_neg_4000cps_230830_339_323_2034manual reintegration_no_techrep.csv	9.1449e-07
1305	2.75	516.049	14466.5	16707.3	16671.3	14453.1	16011.5	14656.8	16205.1	16643.9	15591.6	14461	15192.2	14967.2	14841.2	17194.2	17674.9	14280.4	13004.9	14355.4	14095.3	14088.8	13904.9	11984.7	11081.6	12473.8	12999.7	10866.7	12040.4	10949.4	11690.8	11074.7	12982.3	13886.3	12887.3	4	BN05_jasmonates spray_neg_4000cps_230830_339_323_2034manual reintegration_no_techrep.csv	9.7417e-07
951	1.75	537.121	32257.3	25567	18505.5	24809.1	31916.4	24979.9	40699.6	37122.7	38994.2	17621.5	16970.9	19096.7	6977.4	18609.6	13442	16168.1	15821.8	19931.9	11012.8	15824.1	17236.1	14532.3	16182.2	14310.8	17178.4	18588.5	20361.1	19779	22180.8	21502.8	27329.6	23584.7	27118.3	4	BN05_jasmonates spray_neg_4000cps_230830_339_323_2034manual reintegration_no_techrep.csv	7.6064e-07
492	0.5	541.722	58928.8	56049.2	54807.6	56920.8	57846.5	58017.8	56350.2	61793.1	58825.7	62813	64530.1	55808.7	70131.7	57409.2	63434.8	34615.7	31135	38055.9	36069.7	36525.2	33835.7	43509.6	44110.5	34585.4	44192.4	37448.5	29703.1	62051.8	54589	53764.8	39340.2	55216.8	54167.2	4	BN05_jasmonates spray_0-4min_pos_4000cps_230830_no_techrep.csv	6.82e-07
1329	2.38	547.083	17898.6	18578.5	20495.2	17843.8	17120.4	17794.9	19217.3	19226.6	17983	15321.3	16750.6	14622.8	15871.4	14989	17255.9	13480.4	13673.2	16370.1	12918.6	13542.9	11899.9	14108.5	11395.2	12415	14433	12702	11135.7	11717.1	13539.4	12095.8	14378	14174.1	14731.5	4	BN05_jasmonates spray_neg_4000cps_230830_339_323_2034manual reintegration_no_techrep.csv	8.9746e-07
466	2.74	558.073	75446.8	83102.4	80584.5	78271.1	84470.9	76625.9	75187.2	84945.9	80638.1	76849.9	78096.8	70535	82282.5	92027.4	89550	78888.7	82195.9	79240	96376.1	101158	100111	101884	91131.1	110624	113253	109482	105064	82469.9	79013.6	85588.2	90912.2	92806.9	97705.2	4	BN05_jasmonates spray_neg_4000cps_230830_339_323_2034manual reintegration_no_techrep.csv	2.7989e-07
1103	2.94	561.099	24648.7	22170.6	23702.9	22717.9	22734.5	21923.1	25610.8	24461	23400.4	19559.2	23170.9	20330.4	19892	19643.6	20298.8	17052.5	18991.6	19101.7	16914.6	16502.2	18323.6	15923	14068.6	15082.3	15597.4	16033	15505.6	15058.6	14824	14144.2	16402.1	16184.7	16051.6	4	BN05_jasmonates spray_neg_4000cps_230830_339_323_2034manual reintegration_no_techrep.csv	1.716e-10
1623	2.94	561.099	24279.2	22170.6	23734	22733.1	22675.9	22369.1	25333.3	24529.6	23400.4	19631.3	23191.1	20389.6	19940.5	19654.9	20298.8	13411	18988.5	19034.8	16974.1	16451	11719.8	15623.8	14105.3	11577.5	15359.5	16145.1	10482.9	15187.3	14736.7	14189.2	16270.7	15924.2	16095.8	4	BN05_jasmonates spray_neg_4000cps_230830_339_323_2034manual reintegration_no_techrep.csv	1.3241e-06
1622	4.43	577.107	6457.8	6136.48	5660.4	11835.6	12865.5	12655.6	12718.3	14347	11507.1	12509.8	12417.8	15193.5	11780.4	12136.7	16076.8	6735.76	4541.48	7484.17	6776.64	4839.91	6958.13	6702.27	11079.8	6155.48	7633.71	5811.21	4664.31	7275.18	4578.6	7809.2	7768.06	7483.58	6130.81	4	BN05_jasmonates spray_neg_4000cps_230830_339_323_2034manual reintegration_no_techrep.csv	2.3357e-06
31	3.83	580.143	485820	292471	355872	925577	988521	888004	908236	916168	898957	644721	610860	541699	678494	889269	852068	369701	507843	433336	578979	521139	641439	530689	653804	768498	766101	741554	787751	722488	462058	769582	723562	732103	657265	4	BN05_jasmonates spray_0-4min_pos_4000cps_230830_no_techrep.csv	2.6826e-06
942	0.96	586.1	10900	12163	13614.8	15516.1	17971.7	13832.5	16962.7	17178.1	16730	9469.17	8310	12728.2	10060.4	7236.99	8354.23	8531.66	10229.9	10202.6	10416	8048.17	8285.5	13548.2	11565.2	10238.3	11418.1	10193.6	11114.1	11564.3	12484.9	13377.2	12542.3	11737.5	10910.7	4	BN05_jasmonates spray_0-4min_pos_4000cps_230830_no_techrep.csv	7.7037e-06
555	4.74	592.179	42592.7	21932.5	28138.7	46863.9	51370.8	52360.5	49228	54278.1	50142.4	33903.2	36307	34472.7	44590	45296.6	38052.1	28184.7	30162.9	32570.3	27205	45464.1	37748.7	26463.6	33993.2	25557.4	32436	29949.6	40955.6	40682.6	34410.7	40311.4	64900.4	75167.3	62134.2	4	BN05_jasmonates spray_neg_4000cps_230830_339_323_2034manual reintegration_no_techrep.csv	2.3463e-06	1;2-di-O-sinapoyl-glucose	[M-H]- 591.1715, 367.1036, 223.0613, 205.0503	A (MSBNK-CASMI_2012-SMI00021)
737	2.74	604.079	72090.7	79272.9	76189.4	74183	80529.5	72804.5	72296.9	80959.5	76099.8	73161.5	74320.6	67239.3	78071.4	87403.7	84945.3	75052.5	78108.5	75567	90948.1	95637.3	94674.1	96832.2	84966.1	104566	107971	103833	98953.2	78407.9	75450.6	82431.9	86621	88609.5	92620.7	4	BN05_jasmonates spray_neg_4000cps_230830_339_323_2034manual reintegration_no_techrep.csv	6.8423e-07
10	3.71	610.133	2.00664e+06	1.56523e+06	1.72746e+06	3.22525e+06	3.25876e+06	3252954	3.23136e+06	3.17615e+06	3.18552e+06	2644800	2662199	2.51474e+06	2.69203e+06	3115504	3.05775e+06	2188719	2.42088e+06	2.27105e+06	2742633	2507181	2812836	2.38182e+06	2.6671e+06	2.7828e+06	2.83341e+06	2.76817e+06	2848795	2376503	1.80429e+06	2430266	2.44666e+06	2.4163e+06	2142516	4	BN05_jasmonates spray_0-4min_pos_4000cps_230830_no_techrep.csv	1.1258e-07
7	3.71	610.154	2.00643e+06	1.56519e+06	1.72326e+06	3.22522e+06	3258893	3.25239e+06	3.23123e+06	3178261	3.18523e+06	2644639	2.662e+06	2.51454e+06	2.6916e+06	3.11525e+06	3.05762e+06	2.20526e+06	2.4208e+06	2.27148e+06	2743227	2.507e+06	2.81283e+06	2.38161e+06	2.67042e+06	2.78268e+06	2833423	2.76778e+06	2848769	2376347	1804243	2.43015e+06	2.45081e+06	2416134	2.14201e+06	4	BN05_jasmonates spray_0-4min_pos_4000cps_230830_no_techrep.csv	1.1204e-07
1854	3.53	620.172	8849.35	5445.83	7191.88	10905.9	10376.1	11981.6	10364.8	9967.44	9398.6	11031.5	14724.4	15799.8	9776.04	9670.78	11052.7	7737.32	5927.23	8913.99	7020.83	3160.25	5619.63	6467.23	7052.67	5048.6	4874.24	5185.75	5333.39	4753.27	4638.98	4682.43	6811	6365.72	4591.9	4	BN05_jasmonates spray_neg_4000cps_230830_339_323_2034manual reintegration_no_techrep.csv	7.0383e-07
1744	3.98	622.154	6541.64	5706.09	6103.95	12289.5	13051.5	11770.2	12382	11979.3	12218.2	9186.57	8283.92	7935.58	10911.3	10350.9	10266.4	8378.15	7422.27	8429.34	10900.2	8006.14	9462.72	10804.5	10149.7	9566.8	11502.8	11543.4	12297.8	7598.59	7645.79	8428.14	9757.56	10435.5	8660.3	4	BN05_jasmonates spray_neg_4000cps_230830_339_323_2034manual reintegration_no_techrep.csv	1.1397e-08
405	3.67	624.168	49471.7	38579.6	50204	121960	97487.4	100519	92921.5	95533.9	101735	101465	101771	113334	98702.7	89387.6	102759	84642.4	63311	66520.8	87591.6	63001.1	81253.1	75283.5	99575.5	73961.9	90610.9	88551.3	82323.3	45556.7	38291.2	47122.7	51580.5	51415.9	35735.9	4	BN05_jasmonates spray_neg_4000cps_230830_339_323_2034manual reintegration_no_techrep.csv	8.4022e-08
222	3.67	624.169	64221.7	51560	63038.6	152347	118436	127557	121044	123412	122199	133752	127791	144336	151150	130389	133174	134224	99456.8	101990	135056	104328	132406	115864	147172	114183	137521	139104	133589	77347.7	59693.1	82906	83779.1	86063.7	58798.7	4	BN05_jasmonates spray_0-4min_pos_4000cps_230830_no_techrep.csv	1.3308e-06
22	4.05	624.17	1294933	1.1306e+06	1.16651e+06	1.86571e+06	1.89022e+06	1.81657e+06	1.92671e+06	1.91847e+06	1.92993e+06	1.43415e+06	1417930	1.32692e+06	1.74449e+06	1.80177e+06	1.75961e+06	1.29171e+06	1.51425e+06	1361406	1.61877e+06	1.69839e+06	1.74921e+06	1.41735e+06	1.56134e+06	1.74742e+06	1.797e+06	1.78419e+06	1830956	1.35463e+06	1.10435e+06	1.38351e+06	1.49395e+06	1.48559e+06	1382972	4	BN05_jasmonates spray_neg_4000cps_230830_339_323_2034manual reintegration_no_techrep.csv	1.6073e-08
69	3.68	626.148	453595	385074	432911	340686	407573	369884	352157	370433	356637	358906	313248	363241	318938	353109	372572	339580	393293	382790	372840	315037	406154	391637	412455	355896	413766	414608	456591	486373	507523	451633	506553	499135	548074	4	BN05_jasmonates spray_0-4min_pos_4000cps_230830_no_techrep.csv	9.0013e-06
577	3.58	629.295	33931.3	24086.4	24524.1	43536.9	47703.3	45423.6	44608.6	46213.1	39916.9	33136.7	26563.6	26918.6	24711.4	27589.9	30313.5	20609.5	26163.4	25727.3	24915.2	17751.6	28243.8	23697.1	38804.7	31778.2	29107.5	34465.5	36917.5	31822.9	26079	30407.8	19274.9	16410.8	19739.6	4	BN05_jasmonates spray_0-4min_pos_4000cps_230830_no_techrep.csv	6.2689e-06
1313	2.75	632.074	13451.3	14394.4	14232.3	14185.9	14258.7	12741.8	13956.6	13602.1	14884.6	13995.9	13418.9	12276.8	13846.8	15910.9	14782	14297.5	13500.1	14920.4	17434.1	17213.4	17325.5	17460	15117	19885.8	19325.3	19852.8	18874.1	14146.4	15070.9	14740.8	17936	15712.9	17623	4	BN05_jasmonates spray_neg_4000cps_230830_339_323_2034manual reintegration_no_techrep.csv	5.4446e-06
1043	1.32	634.135	17287.4	16558.9	16773.3	16959.2	17103.2	17664.5	20763.9	19776.2	18533.9	15029.8	14720.6	14623.5	3196.12	12384.7	12904.8	10950.6	11260.1	11982.2	7902.59	9529.1	9675.15	7905.67	8983.92	7852.93	9361.89	9877.3	9620.7	7565.8	10171.9	7475.58	7684.6	8916.89	7874.45	4	BN05_jasmonates spray_neg_4000cps_230830_339_323_2034manual reintegration_no_techrep.csv	3.0837e-07
1365	4.28	650.148	25867	22543.6	30448	14556.4	16681.7	18095.4	16323.5	16151.4	15011.6	11229.9	9445.88	13338.5	9669.23	8467.32	8719.73	16217.3	8963.99	13969.5	12367.2	7323.73	8383.24	9971.54	14370.2	7713.76	9585.71	10068	9658.26	13313.5	16731.6	11702.3	15209.5	13831.1	14859.3	4	BN05_jasmonates spray_neg_4000cps_230830_339_323_2034manual reintegration_no_techrep.csv	2.5404e-06
791	1.88	657.226	18451.9	13285.9	16234.4	20036.9	24961.4	18254.8	20238.3	24953.3	22027	14017.9	14822.7	17350.3	11289.2	12392.5	15518.1	12423.4	12923.3	12904.6	13870.2	9218.38	12721.8	12341.4	9158.46	11128.9	13958.3	10011.9	10998.7	15607.2	14021.3	15352.1	11341.6	8245.69	9731.72	4	BN05_jasmonates spray_0-4min_pos_4000cps_230830_no_techrep.csv	6.8392e-06
926	4.06	660.146	20254.1	21708.8	20015.2	21276	22305.1	22292.1	21153.2	20416.4	21710.3	19951.9	20254.9	17425.7	22662.8	22220.6	23482.2	21772.1	22990.2	22002.7	23631.5	25216.8	22616	26563.5	25069.6	25086.1	27001	24897.4	25958.7	22552.9	21338.7	24375.6	25336.5	24884.3	27886.3	4	BN05_jasmonates spray_neg_4000cps_230830_339_323_2034manual reintegration_no_techrep.csv	3.0197e-06
972	3.59	662.146	23295.4	20797.5	26775.8	24879.2	19450	21939.2	24119.4	20893.9	23742.3	25862.6	25167.1	28001.3	21892.8	16451.2	21588.3	23132.8	13049	18832.4	13328.3	8687.04	13454.8	14230	14486.5	9579.96	13177.7	13122.3	10314.8	9965.24	10961.6	9312.82	13511	13732.9	7272.8	4	BN05_jasmonates spray_neg_4000cps_230830_339_323_2034manual reintegration_no_techrep.csv	2.2559e-06
848	4.21	668.159	28480.4	21446.4	26366.3	29653	31516.4	31359	21078.5	27319.2	27049.4	34090.4	35924.6	42689.8	31495.1	31186.5	32185	28071.9	28928.4	27446.4	24307.5	20975	27424.6	20321.7	23400.6	21742.9	19963.3	21379.9	20614.5	26499.6	21679.6	24676.5	29356.3	29753.8	25634.3	4	BN05_jasmonates spray_neg_4000cps_230830_339_323_2034manual reintegration_no_techrep.csv	8.2312e-06
849	3.74	678.14	40494.1	42441.9	40910.3	38851.5	38469.7	36483.5	44305.3	38798.4	40591.2	36529.1	40171.9	37234.7	34940.2	38100.9	36637.9	32104.5	30644.9	33867.6	28420.7	29533	26699.4	26847.3	26603.6	25090.2	28084.7	23020.3	24361.4	24437.2	26767.5	26898.3	29615.5	26533.7	26680.1	4	BN05_jasmonates spray_neg_4000cps_230830_339_323_2034manual reintegration_no_techrep.csv	2.1025e-10
1323	3.31	678.141	18067.4	18504.4	18941.4	19717.2	18503.2	18939.8	19561.4	18994.9	19844	19928.2	19429.5	20900.7	16303.3	16259	20241.1	16557.8	12467.1	14496.7	11768.5	7778.16	11013.2	11184	12087	9839.47	10886.3	10304.9	9227.41	8397.6	7711.58	7740.3	8890.13	8634.99	6170.98	4	BN05_jasmonates spray_neg_4000cps_230830_339_323_2034manual reintegration_no_techrep.csv	1.7806e-10
1404	3.94	678.141	27024.3	30271.3	27157.4	23798.2	25946.6	27634.5	25329.7	28574.3	25963.2	23207.2	25637.2	24666.6	23426.9	24878.8	26588.3	21300.9	22837	24256.3	16611.4	19260.9	20606.2	13770	16925.1	16193.4	18000.7	18505.3	18306.8	18787.5	18473.5	19492.7	21243.9	20293.6	19750.3	4	BN05_jasmonates spray_neg_4000cps_230830_339_323_2034manual reintegration_no_techrep.csv	2.219e-08
1947	2.16	682.173	13206.7	7775.87	11128.3	5343.53	8196.9	6143.28	7886.23	5705.56	5231.37	11821.9	11434.7	14046.5	4201.63	6452.29	5922.84	8050.15	8290.53	8188.69	3811.58	3639.74	5733.65	2688.99	5046.34	3945.52	2645.16	2481.18	3035.06	10240.8	7856.36	6814.65	4004.8	4385.07	4563.05	4	BN05_jasmonates spray_neg_4000cps_230830_339_323_2034manual reintegration_no_techrep.csv	1.1142e-06
764	4.02	688.175	51019.5	43188.7	45948.3	45084.8	46673.3	44975.8	41919.6	43446.6	40389.7	53741.3	58568.5	58047.5	50566.4	49611.3	54151.3	53552.8	49859.9	53289.8	48879.5	44672	48090.9	47053	47831.3	45882.6	44087.4	43245.6	43711.2	54697.1	49120.4	50695.6	50767.2	53026.3	48222.5	4	BN05_jasmonates spray_neg_4000cps_230830_339_323_2034manual reintegration_no_techrep.csv	7.705e-06
1998	3.68	692.154	7492.68	8105.3	8081.52	13490.6	10892.2	12008.2	11257.2	10591.6	12955.5	10350.4	12592.5	11827.1	10261.9	9564.71	12987.8	8630.36	6921.1	6985.79	8137.36	7075.2	8189.23	7185.65	7442.09	7918.74	8635.12	7077.12	6672.12	4460.93	4476.7	5012.94	5962.04	4646.46	4682.06	4	BN05_jasmonates spray_neg_4000cps_230830_339_323_2034manual reintegration_no_techrep.csv	5.5369e-08
1447	3.68	694.135	27028.1	28554.4	30141.9	18726.6	22064.2	21258	20625.2	21354.8	18924.5	23658.7	19704.3	20655	17749.8	15772.4	19947.4	15058.6	17812.2	18509.8	15796	12818.7	17466.8	16533	13702.2	12844.1	14521.7	13615.4	15071.8	15162.1	17603.1	14726.4	16745.7	16210.9	17921.7	4	BN05_jasmonates spray_neg_4000cps_230830_339_323_2034manual reintegration_no_techrep.csv	1.6694e-07
763	4.01	695.17	49045.8	38193.4	40148	64491.7	65647.5	67067	64529.4	60210.3	62960	60581.6	61392.5	62250.1	63745.3	63971.8	68422.2	49995.7	52013.4	49532.5	55570.6	45153.3	53943	46844.2	55266.6	50456.5	52618.1	52474	51197.3	51263.2	40421.8	49243.1	52896.9	55550.5	47805.5	4	BN05_jasmonates spray_neg_4000cps_230830_339_323_2034manual reintegration_no_techrep.csv	1.5164e-06
561	4.02	695.17	49162.5	38367.3	40145.2	64940.6	65781.4	67252.7	64470.6	61926.8	63272.3	62413.8	63473.3	64574.2	63900.5	64319.2	69069	51710.2	52114.1	49234.6	55695.6	47010.8	54063	46842.5	55528.5	51849	51237.4	52319.6	51303.9	52136.1	39813.8	49439.8	52866.8	54471.8	46399.1	4	BN05_jasmonates spray_neg_4000cps_230830_339_323_2034manual reintegration_no_techrep.csv	8.9746e-07
450	9.56	695.962	33805.8	35189.7	33663.3	38776.8	34432.1	36939.8	31241	32066.2	28704.8	37111.6	41896.4	37870.1	31714.1	42407.3	36515.8	30731.2	33051.4	24793.2	30533.5	30714.4	34696.2	26750.2	31188.6	30951.1	28296.3	28250.4	33089.5	0	0	27049.5	0	0	0	4	BN05_jasmonates spray_neg_4000cps_230830_339_323_2034manual reintegration_no_techrep.csv	6.514e-07
1174	3.71	700.149	18081.3	14383.3	15474.9	27031.4	24554.3	25791.8	17155.3	24023.2	24528.3	18373.6	19199.9	19127.2	18731	21476.5	22094.2	14511.7	17430.8	16882.1	15588.5	13622.4	17450.5	12381.1	13798.7	15288.8	16771.6	14987.6	15225.6	13769.7	10219.9	14883.6	15024.3	14600.9	13604.8	4	BN05_jasmonates spray_neg_4000cps_230830_339_323_2034manual reintegration_no_techrep.csv	2.9552e-06
567	4.29	702.14	75198.6	72873	74127.3	72183.8	69298.6	78796.8	80807.8	76159	76171.3	49703.2	53796	55483.8	58253	53422.5	56290.9	48090.9	40472.8	50087.9	35237.2	35706.7	35061.7	32456.9	35114.6	23225	33210.9	31637.2	31602.9	26463.7	33930.1	24874.6	46003	44650.3	45721	4	BN05_jasmonates spray_neg_4000cps_230830_339_323_2034manual reintegration_no_techrep.csv	3.3969e-13
171	4.21	707.17	177620	130798	160517	168683	176588	181479	164778	156573	156216	200832	202470	215065	194684	191077	191338	196335	197663	191282	198668	178161	189235	207373	212401	201528	195455	193590	201676	203827	202677	219642	236069	226055	234334	4	BN05_jasmonates spray_neg_4000cps_230830_339_323_2034manual reintegration_no_techrep.csv	2.7608e-07
1120	4.24	709.18	17903.5	15095.8	16035.9	19391.8	19481.6	18495.6	18947	18900.8	17161.9	21333.8	21320.4	20601.4	22212.9	20869.5	20861	19128.5	21249.7	18148.8	21783	20899	21008.7	21853.9	21917.6	24886.7	24789.1	23755.8	26346.2	22464.5	20468.2	24258.9	24885.9	22745.2	23851.8	4	BN05_jasmonates spray_neg_4000cps_230830_339_323_2034manual reintegration_no_techrep.csv	2.297e-06
756	3.71	711.164	27204.7	23208.1	24255.6	47447.8	47067.8	42559.5	43011.3	43980	44893.2	32139.2	34155.1	33040.6	35879	40307.3	41053.8	26923	32142.3	29431.2	30184.5	29825	32330.2	25880.7	28967.8	31240.6	32873.6	33097.5	33215.3	26247.2	21452	26900	28398.4	27131.8	26547.7	4	BN05_jasmonates spray_neg_4000cps_230830_339_323_2034manual reintegration_no_techrep.csv	4.3676e-10
1293	0.5	717.696	18284.2	18512.2	16904.7	17821.5	18752.6	19739.9	19685.7	20546.5	19436.2	16897.4	21334.2	14752.9	28510	21982.5	21365.8	10060.8	10247.6	11624.7	11355.7	11092.2	10600.6	14608.6	14005.7	11204.4	13992.9	11630.1	8497.31	17462.6	15062.2	16014.8	12902.5	17099.8	16341	4	BN05_jasmonates spray_neg_4000cps_230830_339_323_2034manual reintegration_no_techrep.csv	3.3819e-06
1992	3.68	728.253	6001.36	5018.78	5953.24	13133.8	13603.6	13562.2	12665.9	13323.4	12449.4	10678.9	11133.3	11460.7	12054.4	11611.1	11314.6	7785.17	9978.98	7679.67	9141.08	8419.21	8976.43	6911.45	11788	11973	10263	11611.7	12849.2	10769.9	8523.52	10389.3	8433.73	8360.02	7311.55	4	BN05_jasmonates spray_neg_4000cps_230830_339_323_2034manual reintegration_no_techrep.csv	4.1388e-06
976	3.05	734.204	11201.3	9101.26	8755.84	8738.26	9280.41	8660.52	9413.58	10025.8	9436.34	4711.73	4746.64	3404.58	3919.38	8415.61	6037.75	3380.32	4105.79	3787.66	3823.39	4438.12	4415.04	5656.09	2778.27	6201.25	4548.61	3754.45	4119.93	4760.04	2963.79	3843.09	4213.84	3154.42	3161.34	4	BN05_jasmonates spray_0-4min_pos_4000cps_230830_no_techrep.csv	4.6481e-07
1158	4.25	737.181	15346.8	13870.2	15085.1	21060.6	23879.3	23634.1	22622.7	21721.5	19994.7	23573	25830.6	23555.2	27831.7	27570.5	28117.7	20859.1	26604.3	18324.3	28703.1	30072.5	28981.1	30633.2	33177.6	37537.3	37335.8	35007.3	35548.6	27176.5	19941.1	32438.7	30739.7	25847.7	26308.2	4	BN05_jasmonates spray_neg_4000cps_230830_339_323_2034manual reintegration_no_techrep.csv	1.4644e-06
1639	3.95	739.159	16991.3	17961	17758.5	16206.7	16422.4	15167.8	15770.7	16907.4	15772.7	15281.1	17704.6	15768.2	17347	17591.9	18691.5	18770.8	17461	19391.7	19951	19257.7	18795.5	18402.4	19472.8	17926.5	21263.3	20188.3	22327.2	18024.9	17512.4	19102.2	21145.8	21598.2	23185	4	BN05_jasmonates spray_neg_4000cps_230830_339_323_2034manual reintegration_no_techrep.csv	5.1154e-07
453	3.71	739.16	45663.6	44053.4	43611.7	76152.7	72955.5	74573.5	72507	70382.6	73747.2	57368	58054.9	54964.4	58313.4	70711.9	67731.6	48350	50844	51372	54741.6	52209	56196.1	52396.5	52980.1	57560.4	56668.4	55295.6	56168.2	47459.4	44981.5	48308.2	51754.9	51052.6	47494.5	4	BN05_jasmonates spray_neg_4000cps_230830_339_323_2034manual reintegration_no_techrep.csv	9.1849e-11
71	3.47	740.216	1.14793e+06	996064	989102	1.46772e+06	1.51955e+06	1.33092e+06	1494961	1.61503e+06	1.61192e+06	1.21668e+06	1.0543e+06	933034	1.40426e+06	1.40394e+06	1365437	1.20188e+06	1.2013e+06	1186624	1.20581e+06	1331950	1.53003e+06	1142908	1.153e+06	1.31256e+06	1332887	1.36669e+06	1.36663e+06	1.28872e+06	1.1123e+06	1.05953e+06	1.02054e+06	1021697	985480	4	BN05_jasmonates spray_0-4min_pos_4000cps_230830_no_techrep.csv	5.4491e-06
14	3.47	740.218	1.14798e+06	999070	991708	1.46852e+06	1.51929e+06	1.33311e+06	1.49475e+06	1617455	1.6131e+06	1.21997e+06	1.05739e+06	934920	1.40238e+06	1.40433e+06	1.36749e+06	1.2037e+06	1.20251e+06	1.18824e+06	1207110	1.3346e+06	1.53079e+06	1.14517e+06	1.15481e+06	1.31471e+06	1.33232e+06	1.36659e+06	1.36806e+06	1.28945e+06	1.11509e+06	1.06413e+06	1.02262e+06	1.02306e+06	988337	4	BN05_jasmonates spray_0-4min_pos_4000cps_230830_no_techrep.csv	5.4391e-06
78	3.46	741.22	380523	336655	326108	490977	503440	438637	492002	525470	529177	400027	356566	310320	470353	463522	450193	395973	396228	392064	399085	440042	505549	375085	381155	432489	440145	454229	448190	427187	362399	350814	336279	337933	326402	4	BN05_jasmonates spray_0-4min_pos_4000cps_230830_no_techrep.csv	6.6559e-06
436	3.46	742.223	85794.5	74398.1	72954.2	109978	111519	99378.5	112270	114969	117175	89908.2	80376.7	69402.1	104617	105303	101597	90640.4	91436.4	88067.4	91310.1	98914.4	114278	86294.9	85640.8	97607.4	102251	100340	102537	97685.5	80616.8	80104	73944.3	76098.1	72538.3	4	BN05_jasmonates spray_0-4min_pos_4000cps_230830_no_techrep.csv	5.3659e-06
1107	4.67	743.266	25475.1	20940.7	19802.5	26332.4	28339.7	23564.6	26293	28133.3	26814.2	30145.4	33210	31923.6	29031.4	25525.4	31800.2	21411.1	21687.6	24301.7	18225	13142.5	20825.7	16840.6	21368	16175.1	22587.1	19033.6	17136.7	14292	15102.5	15356.1	14739	13797.8	12859.3	4	BN05_jasmonates spray_neg_4000cps_230830_339_323_2034manual reintegration_no_techrep.csv	1.507e-07
534	4.01	750.176	83718.5	67758.1	74105.2	66531	66572.6	67948.8	58873.5	63303.7	58371.2	88111.3	92267.6	94214.4	78310.7	74012.8	78625.6	83037.5	76293	80471.8	74138	64177.9	68286.2	68836.9	72753.4	63415.6	63918.6	59748.8	60286	77761.1	71675.5	76063.2	71429.9	76621.4	69184.1	4	BN05_jasmonates spray_neg_4000cps_230830_339_323_2034manual reintegration_no_techrep.csv	7.9274e-07
665	4.85	757.282	38079.6	42934.9	38629.2	38777.8	36632.8	38952.5	39863.1	38114.1	40212.7	35278.1	37872.9	34563.6	36958.3	38300.5	37317	33308.4	33290.3	37274.2	32584.8	34440.2	30845.6	30750	29623	28073.2	28846	28340	26816.7	23949	27941	25866.5	30172	28329.1	29987	4	BN05_jasmonates spray_neg_4000cps_230830_339_323_2034manual reintegration_no_techrep.csv	6.5018e-09
1687	3.31	766.172	12173.4	12181.5	14069.2	15319.4	12983.7	13653.6	11284.9	11585.9	12759.8	17498.4	16693.8	18601.3	14039.8	13380.9	16228.6	15927.7	11267.4	13672.3	12031.2	6749.04	9259.52	9981.61	12182.1	8897.85	8458.06	9253.03	8647.25	8035.26	7293.27	7151.65	8464.48	8288.33	5173.46	4	BN05_jasmonates spray_neg_4000cps_230830_339_323_2034manual reintegration_no_techrep.csv	1.3725e-06
396	4.01	778.171	112124	89127.5	100773	95820.2	96555.7	97825.8	88537.6	93510.5	88789.1	122354	122727	124849	113278	106154	113955	116045	112936	117182	105394	94534.9	102418	102914	107013	96159.1	93796	93547.5	92142.9	114259	103735	112047	107507	111116	103602	4	BN05_jasmonates spray_neg_4000cps_230830_339_323_2034manual reintegration_no_techrep.csv	4.4357e-06
1572	3.45	778.192	25228	26432.7	26296	25459.7	24105.6	23859.4	24236.1	24634	25473.2	24823.2	27677.3	27654.2	25162.4	26576.1	26040.5	27670.7	26822.2	26950.5	27998.7	25444.5	26694.6	31899.1	29208.6	30730.9	29875.8	29830.4	29351	25857.4	27280.2	28062.4	29705.1	27858.3	28512.6	4	BN05_jasmonates spray_neg_4000cps_230830_339_323_2034manual reintegration_no_techrep.csv	5.9093e-06
936	3.45	778.192	25360.8	25286.4	26420.8	25397.1	24068.1	23692	24326.9	24774.2	25507	24965	27866.7	27873.5	25214.6	26618.7	26183	27701.3	26881.2	27073.4	28204.8	25605.9	26862	31813.1	29158.8	30419.4	29890.9	29932.7	29453.7	25720.9	27413.5	28208.1	29934.3	27979.1	28555.3	4	BN05_jasmonates spray_neg_4000cps_230830_339_323_2034manual reintegration_no_techrep.csv	8.317e-06
462	3.71	794.166	58775.4	45354.6	50149.7	80134.9	75690.7	81842.1	80010.6	78193.7	78434.2	72360.6	72836.3	71889.9	77371.3	79472.8	78251	62339.2	67475	65310.3	69848	68079.1	75420.2	65403.4	70408	69458.4	72721.4	73102.2	72039.9	66907.3	53021.7	64711.5	69248.1	66047	61343.7	4	BN05_jasmonates spray_neg_4000cps_230830_339_323_2034manual reintegration_no_techrep.csv	7.9017e-07
1079	2.75	798.156	17564.3	16302	15910.4	17780.3	15807.6	17999.6	16405.7	15840	16281.6	17614.7	17585.5	17791.1	15811.7	16220.8	16721.3	18157.3	18444.5	19816.3	21707.2	19690	18733.2	23891.1	22548.6	22745.4	24620.4	21808.7	21606.8	21522	22410.7	21047.8	19847.7	20794.2	21649.1	4	BN05_jasmonates spray_neg_4000cps_230830_339_323_2034manual reintegration_no_techrep.csv	3.2946e-08
934	3.46	803.212	19463.2	18347.9	18833.8	25822	29262.8	25750.2	24898	25596	25158	25157.5	26419	27136.2	27456	31641.1	26161	25212.6	24822.4	23612.3	28470.8	26097.9	29708.3	30612.7	32895.4	37350.4	33033.1	33183.7	32762.1	31052.4	26255.7	33108	30743.8	29675.8	29327.9	4	BN05_jasmonates spray_neg_4000cps_230830_339_323_2034manual reintegration_no_techrep.csv	1.7857e-06
716	3.49	808.203	37283	43677	41395.8	45280.4	47311.6	48026.5	51279.7	47903.3	42870.2	28713.9	29844.3	28844.1	26701.3	28365.2	34027.4	24900.4	24103.6	29424.9	22557.8	24989.1	22716.2	27958.3	23271	24114.4	26170.1	24526.7	22856.6	19727.8	22390	20797.8	21632	20217.9	21656.3	4	BN05_jasmonates spray_neg_4000cps_230830_339_323_2034manual reintegration_no_techrep.csv	3.9936e-11
1301	3.27	824.198	44923.9	47267	45369.9	37571.5	35781.5	36252.8	40911.1	40271.1	41499.9	36840.1	39270.6	34086	33298.4	32239.2	36336.2	34249	35519.9	38635.4	30712.4	35726.6	31652	29327.7	27191.3	26772.6	30287.9	27357.9	24283.2	24825.8	29679.4	26032.1	30182.8	28633.4	29148	4	BN05_jasmonates spray_neg_4000cps_230830_339_323_2034manual reintegration_no_techrep.csv	5.1587e-09
767	3.27	824.199	44906.2	47375.6	45440.3	37637.3	36311.9	35970.6	38232.4	40327.8	40927.6	34429.4	39956	34801.2	34951.2	33238	36381.7	34821.8	36926.1	38537.3	30802	34858.8	31643.1	29327.7	27194.1	26525.2	30287.9	27054.6	24740.2	23301.9	29681.2	26270.5	30320.1	28732.1	30013.4	4	BN05_jasmonates spray_neg_4000cps_230830_339_323_2034manual reintegration_no_techrep.csv	7.149e-09
1864	4.28	837.332	13741.1	10136.9	12968.2	11265.8	15202.3	14308.6	13928.8	13453.9	12391	9079.27	8503.26	9245.37	6906.16	9071.19	9959.8	6976.31	8081.67	8603.71	5605.65	5625.53	7841.09	8035	9138.57	7427.8	7807.64	8409.91	8997.07	9592.16	9778.68	9338.71	8318.58	7514.78	7969.47	4	BN05_jasmonates spray_neg_4000cps_230830_339_323_2034manual reintegration_no_techrep.csv	2.3544e-06
1927	4.29	868.204	12313.4	11766.5	12369.9	8128.1	6714.4	7396.7	9526.92	6233.16	8177.62	10931.4	13622.7	15962.2	9406.59	7855.48	9089.59	11184.4	8650.02	10747.9	7044.9	4734.39	6771.76	6255.84	6561.39	4594.14	4353.04	4469.85	5352.93	6081.67	9795.39	5315.63	8226.05	10147.7	9260.97	4	BN05_jasmonates spray_neg_4000cps_230830_339_323_2034manual reintegration_no_techrep.csv	8.2665e-06
619	3.46	869.223	40959.9	36534.1	37787.3	49276	50963.5	50166.5	48522.2	51519.1	48978.9	47496.1	50749.2	49339.8	51082.6	52209	50581.6	47763.9	50042.4	48436.1	49072.4	49675.8	50631.8	50670.9	52636.6	51020.1	52532.8	51883.5	51322.4	47919.4	46966	48270.3	52008.2	48413.8	50038.6	4	BN05_jasmonates spray_neg_4000cps_230830_339_323_2034manual reintegration_no_techrep.csv	1.6063e-08
1011	3.27	885.218	30702	27744.1	28490.2	31570.8	32234.2	32195.1	31537.9	31597.1	30937	34198.8	33559.7	34263.2	34236.6	33947.6	36309.8	27612.1	30807.6	30060.8	29903.6	25857	28848.8	26018.9	28018.4	27346.4	28815.9	27698.2	27908.7	28175.1	25435.8	26936.4	28162	28597.4	27945.7	4	BN05_jasmonates spray_neg_4000cps_230830_339_323_2034manual reintegration_no_techrep.csv	3.5244e-07
1752	0.49	887.617	9108.06	9330.63	9283.04	10599.8	9906.34	10809.7	10727.3	10360.6	9932.36	9081.31	11651.7	8487.28	14994.6	11410.4	12225.3	4923.04	5427.52	5241.64	6374.42	5054.2	6805.8	8141.2	7579.23	6382.94	6400.1	5891.35	4242.98	10267.9	6934.57	7558.07	5927.66	8621.8	8935.94	4	BN05_jasmonates spray_neg_4000cps_230830_339_323_2034manual reintegration_no_techrep.csv	4.4707e-06
1564	3.27	912.23	16715.8	15144.2	15816.4	17807.1	18073.9	16523.6	17917.6	17371.6	16652.7	18265	17745.7	17609.4	17077.5	17937.9	18270.2	15450.1	17604.7	15522.6	13311	15699.7	14969.1	13594.7	14143.5	13813.2	13664.1	12632.6	12905	13460.3	13774.5	14184.6	14858.2	15824.2	14105	4	BN05_jasmonates spray_neg_4000cps_230830_339_323_2034manual reintegration_no_techrep.csv	4.8359e-07
412	2.75	918.104	65854.1	68891.1	69860.1	64461.3	65749.1	66002.9	70531.1	69970.5	69625.6	66208	65207.8	60318.1	58991.5	62864	66533.2	55629.9	59825.4	60138.3	50564.1	53468.5	55294	51642.5	49841.9	52222.1	51492.9	52094.9	50714.4	51056.9	52695.2	50170.4	57869.1	55740.3	55198.7	4	BN05_jasmonates spray_neg_4000cps_230830_339_323_2034manual reintegration_no_techrep.csv	5.484e-10
1618	3.84	922.238	7853.27	4715.81	6029.52	13062.7	16696.6	14249.9	16425.9	13884.9	15069.7	7421.6	6908.09	8058.89	10030.2	12164.3	7509.35	5815.31	5850.34	4491.19	4773.39	4158.8	7179.8	3741.1	6138.46	4422.51	7893.05	5379.43	7168.15	14303.4	7454.52	9796.91	17235.2	14885.4	13636.9	4	BN05_jasmonates spray_neg_4000cps_230830_339_323_2034manual reintegration_no_techrep.csv	4.1584e-07
71	4.27	948.255	557141	382739	450883	768600	773627	765133	698296	714212	678330	597801	617158	643361	730951	739629	722591	494936	529074	503595	592459	542148	626405	482579	661232	580801	618951	611952	686122	543530	421843	555811	569053	631822	529059	4	BN05_jasmonates spray_neg_4000cps_230830_339_323_2034manual reintegration_no_techrep.csv	9.0268e-06
1754	0.49	969.579	10345.3	11931.2	10294.4	10788.7	10668.1	12382.7	13196	11948.7	12345	10041.7	12755.7	10762.4	17902.4	11008.7	14690	5556.58	5336.75	6141.09	7784.96	6172.51	6674.99	8376.77	8070.62	6443.48	7510.33	5701.54	5326.98	10369.4	8566	9313.74	6815.78	9838.3	9664	4	BN05_jasmonates spray_neg_4000cps_230830_339_323_2034manual reintegration_no_techrep.csv	6.4072e-06
1631	4.28	980.245	15919.1	10823.9	12482.7	20001.1	19765.3	21075.3	18541	18344.3	18282.6	15983.2	16156.2	15476.3	17473.9	17035	17480.9	11230	12829	12745.2	11896	11434.6	13112.1	10749.4	14547.8	11763.7	12637.3	12000.5	13481.7	11923	9433.67	12925.5	12310.7	12527.2	11546	4	BN05_jasmonates spray_neg_4000cps_230830_339_323_2034manual reintegration_no_techrep.csv	1.4045e-07
2053	4.08	1002.26	7317.73	5695.7	6661.22	10330.8	10082	9446.89	10418	11206.7	9844.69	8568.27	8136.48	7140.26	8902.82	8777.43	8652.09	6130.21	7041.1	5482.41	6995.07	6892.38	7460.19	3865.71	5511.25	6991.77	5390.72	5525.84	7145.59	4731.18	2791.04	3177.33	3829.05	4590.3	3900.22	4	BN05_jasmonates spray_neg_4000cps_230830_339_323_2034manual reintegration_no_techrep.csv	2.4136e-08
609	2.92	1008.2	56831	56524.7	55755.5	55109.4	53915.5	54492.1	57260.8	55696.2	56857.3	53037.2	54155.4	53408.3	48827.2	51366.2	53088.9	46529.5	47365	50655.3	39867.4	45243.1	42815.8	41596.4	38949.7	39319.9	42408.2	39639.5	38246.3	41022.6	40883.7	40821.7	43633.3	41900.8	42711.9	4	BN05_jasmonates spray_neg_4000cps_230830_339_323_2034manual reintegration_no_techrep.csv	5.818e-12
1238	2.92	1010.2	23056.7	24481.1	23084.6	20836.9	22495.7	21984.6	23077.7	23161.1	23654.5	22053.9	21953.9	20812.4	19150.3	21931.3	22496.8	17975.3	19189.7	20435.6	18006.6	17601.8	18021.9	16950.3	18117.4	17873.1	19536.2	16785.5	17710.9	19061.5	17756.8	16506.7	21647.2	18440.7	18270.6	4	BN05_jasmonates spray_neg_4000cps_230830_339_323_2034manual reintegration_no_techrep.csv	5.2097e-06
2052	3.44	1126.34	3711.52	3474.08	4064.78	4379.33	4642.49	3942.49	4849.49	3550.82	3834.41	3819.85	3651.1	4498.34	4860.85	4613.19	3057.41	6611.46	9520.66	6795.7	9027.82	10411.6	11165.3	2788.45	4340.58	5722.97	3663.99	5042.32	6606.59	5103.43	4365.1	5213.03	5779.99	5413.49	5636.47	4	BN05_jasmonates spray_neg_4000cps_230830_339_323_2034manual reintegration_no_techrep.csv	2.97e-06
286	4.21	1156.83	151121	140775	154633	137016	138166	144683	140193	135906	138287	154773	161333	165868	148179	148190	146755	151462	152337	149728	142738	141350	139355	146193	150349	142753	144172	143123	142037	145700	152116	154622	162523	166975	162211	4	BN05_jasmonates spray_neg_4000cps_230830_339_323_2034manual reintegration_no_techrep.csv	1.0065e-06
454	3.98	1188.82	82093.3	61146.3	73099.6	109885	104123	108278	109756	106204	111270	91825.7	93820.4	93113.3	100066	102446	100330	83427	81320	84580.9	92133.2	83613.1	89690.7	87746.1	86192	87187.4	92847.1	86105.1	86260.5	73139.9	54182.9	79087.9	83212.9	83408.8	75764.1	4	BN05_jasmonates spray_neg_4000cps_230830_339_323_2034manual reintegration_no_techrep.csv	4.5018e-07
1715	3.69	1234.31	14448.6	15039.3	13058.1	24036.9	22120.1	20717	21107.7	20768.8	20878.6	20914.8	20216.8	24897.7	21406	19972.8	21948	16888.4	14627.9	16661.3	17934.3	15789.4	19719	16144.9	19104.1	17467.2	18256.5	19308.1	19515	13523	11455.2	15719.2	16406.4	14509.7	12454.7	4	BN05_jasmonates spray_neg_4000cps_230830_339_323_2034manual reintegration_no_techrep.csv	3.0743e-06
1682	4.05	1284.31	17191.9	17570.1	14214.9	19494.4	19775.7	17452.6	22224.5	19892.6	21193.1	15222.9	15806.5	14053.6	19923.7	18712.7	19991.2	16241.5	15855.2	15104.4	18024.7	18948.8	18859.6	17201.3	15497.4	19810.1	21780	19504	22938.1	13132.5	12536.2	13756.3	17472.3	18107.3	17653.1	4	BN05_jasmonates spray_neg_4000cps_230830_339_323_2034manual reintegration_no_techrep.csv	2.2461e-06
1706	3.98	1486.9	27460	23017.4	23245.4	37334	35960.9	38820.4	38247.3	36319	37230.4	28710.5	31773.5	30277.2	31764.6	32579.3	33336.7	25203.9	25091.9	26231.8	30230.3	25855.1	27338.6	25494.5	28407.9	25620.6	27297.4	26943.1	26596.6	21828.4	15409.7	23931.4	27106.6	25504.9	22264	4	BN05_jasmonates spray_neg_4000cps_230830_339_323_2034manual reintegration_no_techrep.csv	5.6391e-08
1976	3.27	1534.41	14410.4	11873	12801.3	12480	10842.5	12017.1	12724.5	12724.9	13848.7	12228.1	13684.7	13202.1	13767.1	14842.3	13075.7	10300.3	12213	11168.4	8680.89	9594.15	11601.6	6792.15	9652.11	9483.2	9919.59	7621.51	8478.38	8315.52	8218.41	8063.46	9209.12	10066	9259.22	4	BN05_jasmonates spray_neg_4000cps_230830_339_323_2034manual reintegration_no_techrep.csv	2.67e-06
1732	3.73	2462.59	21782.4	20524.7	20924.4	22448.7	21149.7	20848.6	21990.6	20422.2	19401.2	21761	21309.2	21388.8	19587.1	18127.6	19318.1	22547	18559.4	21129.2	16076.8	17313.7	18287.8	17072.9	15707.2	16494.9	14395.4	14900.5	14597.2	14452.6	16115.9	16850	16374.9	17778.9	16912.4	4	BN05_jasmonates spray_neg_4000cps_230830_339_323_2034manual reintegration_no_techrep.csv	1.1949e-07
214	3.98	2970.79	147593	106975	124134	209212	201504	211630	214070	201120	212065	164098	171255	171088	183023	188460	181537	143892	138156	144710	165125	139434	161091	145005	155251	151924	163989	156478	152257	118893	87192.6	127328	151159	145195	121655	4	BN05_jasmonates spray_neg_4000cps_230830_339_323_2034manual reintegration_no_techrep.csv	3.3174e-08
2014	3.72	3072.75	19610.9	17488.4	19544.6	19252	18659	19761.5	21364.7	21608.3	24502.1	21216.6	20855.3	19936.2	19851.7	17596.2	17207.3	18350.6	18500.8	18566.9	15000.3	17768.8	18010.2	15142.1	14826.9	15270.8	15782.9	16463.4	15427.6	15493.9	10774.5	13691	15151.4	15710.5	14725.7	4	BN05_jasmonates spray_neg_4000cps_230830_339_323_2034manual reintegration_no_techrep.csv	8.125e-07
90	0.52	121.074	0	0	0	0	0	2775.32	2640.18	0	0	2770.05	2736.2	2740.11	2988.02	2188.94	4023.36	425441	457074	368534	395196	519292	359320	107529	142483	246750	212129	229678	250165	0	0	0	14874.3	0	0	5	BN05_jasmonates spray_0-4min_pos_4000cps_230830_no_techrep.csv	3.3863e-12
97	1.53	136.038	12280.4	9407.06	9972.49	10117.8	10474.1	13678.1	12293.9	11690.2	8508.67	9407.31	9135.99	9186.32	5540.51	7933.51	7899.33	350888	357026	335984	245879	338926	346834	13331.6	16800	19792.5	16726.4	19205.1	24181.4	48798.3	27470.5	50521	45654	48794.5	39834	5	BN05_jasmonates spray_0-4min_pos_4000cps_230830_no_techrep.csv	3.1545e-15
212	1.01	136.038	0	0	0	0	0	0	0	0	0	0	0	0	0	0	0	115009	168428	132469	42499.3	108773	72877.2	10391.1	28068.9	45861.3	30675.1	28603.7	37374.6	2327.79	0	2683.65	0	2015.53	0	5	BN05_jasmonates spray_0-4min_pos_4000cps_230830_no_techrep.csv	2.8844e-09	Hypoxanthine	[M+H]+ 137.0459, 119.0355, 110.0351, 94.0400, 82.0408, 65.0053, 55.0176	A (MassBank Record: MSBNK-Antwerp_Univ-METOX_P100603_FB57)
365	1.22	152.033	9541.3	6286.13	7147.09	7802.97	6429.81	6297.08	7218.93	6130.57	5618.42	7539.07	9746.99	8103.9	5108.92	8615.24	6024.95	67870.6	83138.4	64597	26199.3	43062.8	29058.1	12533.5	14917.5	23415.6	15117.6	18915.5	18260.4	44663.5	18053.2	51843.4	20384.9	49879.6	39325.2	5	BN05_jasmonates spray_0-4min_pos_4000cps_230830_no_techrep.csv	1.6067e-07	Xanthine	[M+H]+ 153.0405, 136.0146, 110.0351, 82.0408,	A (MassBank Record: MSBNK-BGC_Munich-RP012502)
885	0.52	167.079	0	0	0	0	0	0	0	0	0	0	0	0	0	0	0	48694.7	65596.9	44690.4	51167.6	63221.7	47557.2	15456.7	15799.3	28035.9	22025.4	30334.8	35215.1	0	0	0	2010.95	0	0	5	BN05_jasmonates spray_neg_4000cps_230830_339_323_2034manual reintegration_no_techrep.csv	1.2197e-11
889	2.39	188.068	5105.57	3634.6	3162.08	3065.93	4749.02	2726.22	2322.73	2119.27	2705.47	5471.68	5392.92	6412.42	4454.16	2625.03	3476.77	26174.6	31079.2	15775.3	23722.2	29586.5	37944.5	2813.73	3960.96	3048.32	2020.59	2394.37	3489.14	14226.6	9258.9	11502.9	3354.04	3893.48	3553.41	5	BN05_jasmonates spray_neg_4000cps_230830_339_323_2034manual reintegration_no_techrep.csv	9.5378e-09
220	0.59	193.095	0	0	0	0	0	0	0	0	0	0	0	0	2014.32	2087.48	0	121559	159391	117986	126148	159581	178754	14482	27061.6	52913.7	33736	38229.1	52255.8	0	0	0	0	0	0	5	BN05_jasmonates spray_0-4min_pos_4000cps_230830_no_techrep.csv	5.2197e-12
836	1.48	263.137	0	0	0	0	0	0	0	0	0	0	0	0	0	0	0	24304.3	40744	28777.1	20102.3	31809	23908.2	0	0	0	0	0	0	0	0	0	0	0	0	5	BN05_jasmonates spray_0-4min_pos_4000cps_230830_no_techrep.csv	2.1471e-10
549	1.48	263.137	0	0	0	0	0	0	0	0	0	0	0	0	0	0	0	24614.3	41556.7	29184.8	20513.1	32327.7	24960.7	0	0	0	0	0	0	0	0	0	0	0	0	5	BN05_jasmonates spray_0-4min_pos_4000cps_230830_no_techrep.csv	2.1471e-10
65	1.53	268.081	9571.55	7839.07	8772.76	9270.77	8644.03	11575	9306.81	9714.07	8271.58	8228.19	7980.5	8262.93	6018.61	7312.5	5478.74	401640	414497	380825	256718	385813	392061	10786.6	14972.3	16681.4	14109.1	15443.1	19516.1	39427.3	22544.3	42665.3	36622.6	38530.1	31224	5	BN05_jasmonates spray_0-4min_pos_4000cps_230830_no_techrep.csv	2.8434e-14	Inosine
294	1.53	268.081	2968.86	2559.42	2373.98	2044.89	2538.31	3735.69	2838.55	2313.15	2408.72	2420.74	0	2264.98	2459.45	0	0	161672	162995	142913	83015	146249	148024	2341.7	2955.61	3965.7	3421.72	4446.31	5481.49	12439.8	5973.05	13548.6	10456	12212.9	9513.3	5	BN05_jasmonates spray_neg_4000cps_230830_339_323_2034manual reintegration_no_techrep.csv	1.7983e-12	Inosine	[M-H]- 267.073, 135.031, 108.0207, 92.0259	A (MSBNK-RIKEN-PR100571)
350	2.62	269.126	0	0	0	0	0	0	0	0	0	0	0	0	0	0	0	84975	102853	74719.5	90197.1	62788.5	74291.5	25341.9	30538.6	32374.1	25306.4	20933	37032.4	0	0	0	0	0	0	5	BN05_jasmonates spray_0-4min_pos_4000cps_230830_no_techrep.csv	1.3895e-12
756	1.27	276.132	3252.95	3759.93	2467.54	3214.74	3290.65	3084.02	3377.38	3825.1	2163.74	4545.54	5061.64	5394.08	2166.64	2528.54	2770.91	19953	21747.2	17197.9	18216.2	20214.3	31127.5	2625.57	6184.4	4854.88	2962.26	4098.6	3333.86	13029	12454.8	10845.5	0	5239.94	6602.92	5	BN05_jasmonates spray_0-4min_pos_4000cps_230830_no_techrep.csv	1.4523e-08
633	2.22	306.179	0	0	0	0	0	0	0	0	0	0	0	0	0	0	0	31134.1	38710.5	26212	24264.1	34346.9	36386.5	0	0	0	0	0	0	0	0	0	0	0	0	5	BN05_jasmonates spray_0-4min_pos_4000cps_230830_no_techrep.csv	2.8756e-12
646	2.72	306.18	0	0	0	0	0	0	0	0	0	0	0	0	0	0	0	22513.7	35512.5	21653.8	27063.8	37174.7	36158.6	0	0	0	0	0	0	0	0	0	0	0	0	5	BN05_jasmonates spray_0-4min_pos_4000cps_230830_no_techrep.csv	1.8671e-11
574	1.58	307.126	0	0	0	0	0	0	0	0	0	2009.84	0	0	0	0	0	27587.6	41777.5	29282.4	18111.6	25962.8	24847.7	0	0	0	0	0	2088.13	0	0	0	3318.95	3180.91	2259.06	5	BN05_jasmonates spray_0-4min_pos_4000cps_230830_no_techrep.csv	2.3912e-11
563	1.48	307.126	0	0	0	0	0	0	0	0	0	0	0	0	0	0	0	24180.4	33393.6	28493.8	15218.1	26966.5	20806.4	0	0	0	0	0	0	0	0	0	0	0	2444.19	5	BN05_jasmonates spray_0-4min_pos_4000cps_230830_no_techrep.csv	8.3987e-12
774	1.44	309.106	0	0	0	0	0	0	0	0	0	0	0	0	0	0	0	14445.8	18577.5	11775	12962.2	17900.4	23304.6	4459.35	7339.79	11973.9	8357.39	12291.7	16306.2	0	0	0	0	0	0	5	BN05_jasmonates spray_0-4min_pos_4000cps_230830_no_techrep.csv	1.6554e-08
337	1.02	309.106	0	0	0	0	0	0	2104.39	0	0	0	0	0	0	0	0	45181	91442	50153.7	57046.4	70966.2	79556.9	15115.7	31353	51148.2	39722.9	45805.3	63280.5	0	0	0	2297.64	0	0	5	BN05_jasmonates spray_0-4min_pos_4000cps_230830_no_techrep.csv	4.8574e-08
618	2.85	314.049	0	0	0	0	0	0	0	0	0	0	0	0	0	0	0	41384.8	45858.9	42612.3	33989.3	44336.2	32337.8	21697.8	19902	25625.9	26085	27856.2	32597.5	0	0	0	0	0	0	5	BN05_jasmonates spray_0-4min_pos_4000cps_230830_no_techrep.csv	3.1545e-15	UNC314
96	2.85	314.049	3200.78	2374.43	2056.03	2515.51	3324.2	2534.83	2491.04	2656.51	2646.07	3093.01	0	2732.14	2981.85	2103.38	0	393861	433727	354513	318529	381949	349158	147419	206716	247744	212240	265328	351268	0	0	0	0	0	0	5	BN05_jasmonates spray_neg_4000cps_230830_339_323_2034manual reintegration_no_techrep.csv	2.6955e-13	UNC314	[M-H]- 313.0424, 119.0346, 113.0248, 101.0242, 89.0246, 71.0138, 59.0138
441	2.66	314.049	0	0	0	0	0	0	0	0	0	0	0	0	0	0	0	64298.3	63240.5	58971.6	57499.1	65501.1	50796.8	34476.4	34120.8	38412.4	38306	46024.7	54453.2	0	0	0	0	0	0	5	BN05_jasmonates spray_0-4min_pos_4000cps_230830_no_techrep.csv	1.7015e-15	UNC314	[M+H]+ 315.0569, 187.0752, 145.0494, 127.0387, 121.0642, 85.0281
136	2.66	314.05	2332.8	2245.95	0	2258.44	2692.26	2873.05	2206.69	2319.21	0	2627.72	2281.01	2939.69	2049.02	2546.54	0	303207	339431	274356	276778	314090	285305	109144	156431	178822	159019	194509	286666	0	0	0	0	0	0	5	BN05_jasmonates spray_neg_4000cps_230830_339_323_2034manual reintegration_no_techrep.csv	6.7114e-13	UNC314	[M-H]- 313.0424, 119.0349, 113.0246, 101.0244, 89.0243, 71.0138, 59.0137
162	5.95	323.21	6211.44	2017.84	2445.91	0	0	0	0	0	0	2040.08	3083.96	2886.5	0	0	0	261810	163616	162032	64624.7	121489	97385.9	1865.28	1757	2220.42	0	0	0	2605.09	2178.82	3085.79	0	0	0	5	BN05_jasmonates spray_neg_4000cps_230830_339_323_2034manual reintegration_no_techrep.csv	1.5176e-09	Jasmonoyl isoleucine	[M-H]- 322.202, 206.0103, 172.0972, 130.0869, 128.107	A (Bruckhoff2016)
164	5.87	323.21	0	0	0	0	0	0	0	0	0	2017.2	0	0	0	0	0	253203	151987	152882	59115	111017	90077.1	0	0	2220.42	0	0	0	2605.09	0	0	0	0	0	5	BN05_jasmonates spray_neg_4000cps_230830_339_323_2034manual reintegration_no_techrep.csv	3.4748e-09	Jasmonoyl isoleucine	[M-H]- 322.2036, 206.0113, 172.0986, 130.089, 128.1087
798	4.81	339.203	0	0	0	0	0	0	0	0	0	15344.3	6615.25	13367.6	0	0	0	30711	32313	27288.3	12600	19806.3	22163.1	3767.97	7749.44	15075.4	0	0	0	11217.9	6609.32	8820.23	0	0	0	5	BN05_jasmonates spray_neg_4000cps_230830_339_323_2034manual reintegration_no_techrep.csv	4.9181e-10	12-hydroxy jasmonoyl isoleucine	[M-H]- 338.1958, 130.0861	A (Bruckhoff2016)
428	2.84	350.026	0	0	0	0	0	0	0	0	0	0	0	0	0	0	0	99298.4	108547	87941.8	75482.8	86581.4	88655	26790.8	41182.1	51899.2	40975.9	51526.1	81269.5	0	0	0	0	0	0	5	BN05_jasmonates spray_neg_4000cps_230830_339_323_2034manual reintegration_no_techrep.csv	3.0249e-12
451	2.66	350.026	0	0	0	0	0	0	0	0	0	0	0	0	0	0	0	83774.4	101296	76212.5	74203.3	84500.1	84206	21014.4	38658.6	41019.4	38070	42719.8	74167.2	0	0	0	0	0	0	5	BN05_jasmonates spray_neg_4000cps_230830_339_323_2034manual reintegration_no_techrep.csv	8.5278e-12
904	2.66	352.023	0	0	0	0	0	0	0	0	0	0	0	0	0	0	0	33432	40478.3	28603.7	29465.4	34387.4	35149.1	9553.03	15806.9	18449	15167.7	18736.7	31346	0	0	0	0	0	0	5	BN05_jasmonates spray_neg_4000cps_230830_339_323_2034manual reintegration_no_techrep.csv	4.5208e-11
874	2.84	352.023	0	0	0	0	0	0	0	0	0	0	0	0	0	0	0	38675.9	41065.1	34694.9	28957	37269.3	34462.2	11825.1	16385.6	22560.4	18264.8	24486.6	30609.9	0	0	0	0	0	0	5	BN05_jasmonates spray_neg_4000cps_230830_339_323_2034manual reintegration_no_techrep.csv	3.9542e-13
986	3.79	356.061	0	0	0	0	0	0	0	0	0	0	0	0	0	0	0	34008.2	34724.6	27062	37876.9	27717.1	38726.5	13390.5	18887.1	22565.8	15707	23053	31949	0	0	0	0	0	0	5	BN05_jasmonates spray_neg_4000cps_230830_339_323_2034manual reintegration_no_techrep.csv	4.2929e-11
1527	5.95	391.197	0	0	0	0	0	0	0	0	0	0	0	0	0	0	0	19357.4	12290	13726	5696.3	8805.96	7454.8	0	0	0	0	0	0	0	0	0	0	0	0	5	BN05_jasmonates spray_neg_4000cps_230830_339_323_2034manual reintegration_no_techrep.csv	4.074e-11
1466	5.87	391.198	0	0	0	0	0	0	0	0	0	0	0	0	0	0	0	17887.2	12226.7	11918.2	4345.92	7770.61	8266.17	0	0	0	0	0	0	0	0	0	0	0	0	5	BN05_jasmonates spray_neg_4000cps_230830_339_323_2034manual reintegration_no_techrep.csv	1.1689e-10
773	3.44	400.051	2260.73	2756.52	2546.21	2496.92	2410.44	2008.76	2632.69	2478.62	2137.8	2209.21	0	0	0	2443.94	2620.49	21391.7	22690.8	13614	26942.7	25196.3	34125	9376.34	14601.7	18071.6	11123.2	16958.9	24325.3	2293.66	2290.86	0	2174.09	0	2304.92	5	BN05_jasmonates spray_0-4min_pos_4000cps_230830_no_techrep.csv	6.8724e-09
695	2.52	431.179	0	0	0	0	0	0	0	0	0	0	0	0	0	0	0	17861.9	24036.8	13699.2	21289.5	23161.1	28456.7	3748.3	6943.01	9832.49	6111.51	6669.02	9769.19	0	0	0	0	0	0	5	BN05_jasmonates spray_0-4min_pos_4000cps_230830_no_techrep.csv	9.3339e-11
245	2.28	431.179	0	0	0	0	0	0	0	0	0	0	0	0	0	0	0	67796.4	93675.1	49796.6	82836.4	72662	79416	16143.8	23486.9	27574.1	24905.2	22181	48277.4	0	0	0	0	0	0	5	BN05_jasmonates spray_0-4min_pos_4000cps_230830_no_techrep.csv	2.9517e-10
1273	2.85	443.056	0	0	0	0	0	0	0	0	0	0	0	0	0	0	0	22016.5	23888.4	20920.6	22261.3	24108	22332.4	10383.1	15131.7	17259.5	16473.6	19388.4	24667.6	0	0	0	0	0	0	5	BN05_jasmonates spray_neg_4000cps_230830_339_323_2034manual reintegration_no_techrep.csv	3.3841e-14
1595	2.66	443.056	0	0	0	0	0	0	0	0	0	0	0	0	0	0	0	17110.4	15780.1	14918.2	17480.2	17746.1	15487.8	6533.87	10789.3	11156.2	11181	14539.3	18083.9	0	0	0	0	0	0	5	BN05_jasmonates spray_neg_4000cps_230830_339_323_2034manual reintegration_no_techrep.csv	2.4786e-13
1714	5.07	487.279	0	0	0	0	0	0	0	0	0	0	0	0	0	0	0	10146	12474.9	7887.25	8982.39	12722.7	13718.8	0	0	0	0	0	0	0	0	0	0	0	0	5	BN05_jasmonates spray_neg_4000cps_230830_339_323_2034manual reintegration_no_techrep.csv	8.5224e-12
1524	2.87	511.069	2680.19	0	2308.69	2595.26	2171.1	2930.59	0	0	0	3557.05	4015.93	3784.13	0	3019.29	0	19380.1	13836.6	10387.4	10545.7	14159	17089.1	4051.19	4398.8	3404.99	0	0	2435.37	15453.4	9402.19	7166.26	3134.88	4356.01	3606.69	5	BN05_jasmonates spray_neg_4000cps_230830_339_323_2034manual reintegration_no_techrep.csv	3.8808e-07
879	1.52	566.188	0	0	0	0	0	0	0	0	0	0	0	0	0	0	0	14487.3	22630.4	12252.6	6704.15	18066.1	21449.9	0	0	0	0	0	2122.07	5008.9	0	3600.67	2743.46	2969.96	2765.39	5	BN05_jasmonates spray_0-4min_pos_4000cps_230830_no_techrep.csv	1.9827e-06
1161	5.16	573.278	0	0	0	0	0	0	0	0	0	0	0	0	0	0	0	17052.8	25772.6	12368.5	15896.9	22214.4	25051.5	0	0	0	0	0	0	0	0	0	0	0	0	5	BN05_jasmonates spray_neg_4000cps_230830_339_323_2034manual reintegration_no_techrep.csv	1.7584e-09
1819	2.84	681.011	0	0	0	0	0	0	0	0	0	0	0	0	0	0	0	12762.2	14132.7	10327.6	10427.2	13738.9	10725.9	3020.5	4595.89	6242.11	5390.17	7806.72	12668.1	0	0	0	0	0	0	5	BN05_jasmonates spray_neg_4000cps_230830_339_323_2034manual reintegration_no_techrep.csv	4.2134e-10
1831	4.22	877.337	0	0	0	0	0	0	0	0	0	0	0	0	0	0	0	14335	17445	14033.8	8307.91	9625.75	7263.35	0	0	0	0	0	0	0	0	0	0	0	0	5	BN05_jasmonates spray_neg_4000cps_230830_339_323_2034manual reintegration_no_techrep.csv	4.557e-16
1145	2.43	186.089	0	0	0	0	0	0	0	0	0	16302.9	19762.1	28291.7	34156.7	21368.7	17728.6	4921.64	6180.78	5293.81	4831.09	3820.85	3897.73	0	0	0	0	0	2037.28	0	0	0	0	0	0	6	BN05_jasmonates spray_neg_4000cps_230830_339_323_2034manual reintegration_no_techrep.csv	1.7114e-08
766	2.67	206.094	4052.42	2899.46	0	0	0	0	0	0	0	8921.25	8722.92	11109.9	8508.13	10898.9	6442.31	12699.6	16805.8	11905.9	13918.2	12149.3	15098.4	3562.34	5934.78	5732.02	4821.22	4313.54	7301.81	22776.4	16135.3	18250.4	20615	25861.8	20727.4	6	BN05_jasmonates spray_0-4min_pos_4000cps_230830_no_techrep.csv	1.9385e-10
669	3.63	208.11	13049.3	6582.37	6673.34	0	0	0	0	0	0	10553	6690.46	12117.7	12780.1	12533.5	8286.23	13502.3	13604.1	11282.6	11085.3	14110.9	14309.3	2609.53	4457.03	5575.67	4541.82	4705.53	7603.31	18510.2	11343.4	10576	15732	25761.2	24065.6	6	BN05_jasmonates spray_0-4min_pos_4000cps_230830_no_techrep.csv	4.4584e-07
141	3.81	208.11	5888.71	3249.89	3645.54	2055.24	0	2283.92	2580	2260.51	2149.81	110236	106962	142213	111562	106447	83475.8	156046	150581	137621	127952	115602	123005	61940.6	77475.2	63834.6	53952.6	47878.1	57138.5	141327	126924	126700	128545	157267	141560	6	BN05_jasmonates spray_0-4min_pos_4000cps_230830_no_techrep.csv	6.5321e-14	In-source fragment of 12-hydroxy-jasmonic acid in pos. ESI
229	3.18	208.11	4120.92	2263.32	0	0	0	0	0	0	0	42816.1	35456.5	43598.8	58098	59692.1	40481	60108.9	60285.3	38608.4	67605.4	63686.6	78875.1	16971.8	27126.4	27271.1	26873.5	25765.1	38523.9	64887.3	48928.6	51291.6	72870.4	95123.6	67358.2	6	BN05_jasmonates spray_0-4min_pos_4000cps_230830_no_techrep.csv	6.7004e-10
732	3.51	210.126	10134.4	11289.7	7565.98	0	0	0	0	0	0	10936.3	12867.7	12872.1	16855.9	13597.7	9550.99	17967.4	20606.8	16936.7	17877.8	19205	17747	8694.29	9563.2	9433.22	8425.25	9156.24	10577.4	21459.7	21533.8	16077.2	20057.5	27979.2	24138.1	6	BN05_jasmonates spray_0-4min_pos_4000cps_230830_no_techrep.csv	2.5121e-10	In-source fragment of 9,10-dihydrohydroxy-JA-sulfate
195	5.44	210.126	26196.3	9259.05	7237.31	0	0	0	2458.17	0	2501.31	161569	91234	221460	228911	213995	178008	162809	183612	172454	97891.9	125542	92607.6	31221	46464	65095.9	69593	70319.3	72571.3	109989	78751.7	63979.7	168377	250303	229692	6	BN05_jasmonates spray_neg_4000cps_230830_339_323_2034manual reintegration_no_techrep.csv	7.0674e-09	Jasmonic acid	[M-H]- 209.1180, 165.127, 59.0133 (10 eV)	A (Haroth2019)
498	3.24	226.12	2503.02	0	2299.21	0	0	0	0	0	0	19115.9	17038.8	24735.9	32684.2	34036.3	26391.3	22648.7	24969.2	21668.2	30049.1	25386.2	26666	7584.27	11962.5	12208.7	15123	16560.5	20167.6	17059.4	14065.6	12388.7	33460.3	38278.7	33864.4	6	BN05_jasmonates spray_0-4min_pos_4000cps_230830_no_techrep.csv	1.3895e-12
487	2.76	226.12	7891.67	7120.18	6600.85	0	0	0	0	0	0	23428.3	28386.6	27629.1	31271.6	28446	20133.3	20925.4	40233.4	22375.2	29169.4	35015	26278.7	9451.98	15098.3	12801	12986.1	12638.1	13486.9	45456.6	38644	34938.4	41154.1	55253.4	43577.8	6	BN05_jasmonates spray_0-4min_pos_4000cps_230830_no_techrep.csv	3.1709e-09
226	3.82	226.12	6436.18	4843.34	4926.97	4598.63	6261.33	4439.56	5582.76	4540.14	3721.17	70980.1	67289	85310.1	70579.6	65133.2	58172.9	95645	91451.4	94092.4	76590.1	68179.8	67834.2	41007.6	43498.2	37762.6	34163.4	30708	34738.8	71641.4	68292.3	59839.3	71850.7	85203.3	80881.6	6	BN05_jasmonates spray_0-4min_pos_4000cps_230830_no_techrep.csv	4.7321e-15
241	3.81	226.121	2654.88	2003.07	0	0	0	0	0	0	0	91128.8	82461.8	121208	87743.8	77764.6	58543.9	142097	142411	120543	96498	91474.2	101904	39055.3	47490.5	44986	30152.5	29134.2	40470.7	139807	103715	103390	105940	148169	124793	6	BN05_jasmonates spray_neg_4000cps_230830_339_323_2034manual reintegration_no_techrep.csv	2.1165e-11	12-hydroxy-jasmonic acid	[M-H]- 225.112, 165.1291, 147.0817, 59.0133	A (Haroth 2019)
566	4.44	226.121	0	0	0	0	0	0	0	0	0	32056.2	20759.5	34658.5	36458.9	38154.7	30670.6	30572	30518.8	30914.1	24397.4	24736.1	22670.6	9314.17	12466.4	11497.5	12585.9	15142.4	16826.3	38650.9	32856	29536.3	53846.9	71163.5	57973.2	6	BN05_jasmonates spray_neg_4000cps_230830_339_323_2034manual reintegration_no_techrep.csv	2.4861e-12
877	3.34	228.1	0	0	0	0	0	0	0	0	0	23128	29769.8	39593.2	44024.9	32337.7	22309.6	7841.42	10748.2	5379.34	7325.1	7236.54	8270.62	0	2867.01	0	0	0	2695.06	0	0	0	0	0	0	6	BN05_jasmonates spray_neg_4000cps_230830_339_323_2034manual reintegration_no_techrep.csv	8.2104e-09
254	3.1	242.115	10858.9	8713.53	5837.73	0	2143.33	0	0	2311.11	2692.67	55267.5	65037	65139.6	44164.4	42312.3	29269.3	82643.9	111596	59917.6	64814.9	68480.3	78611.2	32056.5	39516.1	33860.9	20808.3	23485.6	29079.1	112411	95830.8	85047.3	51824	62086.2	51591.3	6	BN05_jasmonates spray_0-4min_pos_4000cps_230830_no_techrep.csv	1.0241e-09
1099	3.1	242.116	5816.5	2675.15	2532.95	0	0	0	0	0	0	14376.9	17083.6	18386.3	13333	12028.6	7384.13	19550.2	25590.7	14860.3	14897.5	16447.4	18009.7	6070.9	9554.81	6024.52	4934.32	5972.09	7720.14	27629.5	22921.9	22201.9	14669.1	18335.9	14089.6	6	BN05_jasmonates spray_neg_4000cps_230830_339_323_2034manual reintegration_no_techrep.csv	1.2583e-09
1265	2.67	242.116	4701.2	3025.35	2630.83	0	0	0	0	0	0	7777.8	8290.1	9406.89	9666.33	9978.82	6901.13	7696.75	10076	7062.65	7976.77	6798.08	9314.06	2308.06	3630	3700.51	3196.36	3053.23	3888.91	16373.5	13108.4	12262.1	15206.5	22481.5	14798.8	6	BN05_jasmonates spray_neg_4000cps_230830_339_323_2034manual reintegration_no_techrep.csv	2.1131e-09
470	3.24	244.131	0	3539.52	3320.33	0	2966.99	0	2461.93	2849.56	2867.2	23023.6	23580.2	26429.8	44114.1	37360.1	30382.9	17690.2	27610.9	17983.2	30152	27929.8	22425.8	9034.97	12145.8	11055.7	15208.7	15149.5	19472.7	21323.8	17824.8	13768.4	42464.1	47467.6	42363.1	6	BN05_jasmonates spray_0-4min_pos_4000cps_230830_no_techrep.csv	5.246e-11
714	3.24	244.131	2714.76	0	0	0	0	0	0	0	0	18687.8	17972.4	24072.4	34854.8	30818.5	23928.5	17288.6	23916	17488.8	22112.5	21353.5	19272.8	6132.42	8418.51	9563.03	11776.5	12148.9	15954.5	19181.9	13480.3	12455.6	34776.3	46953.2	37376.7	6	BN05_jasmonates spray_neg_4000cps_230830_339_323_2034manual reintegration_no_techrep.csv	9.5838e-11
435	3.33	272.09	0	0	0	0	0	0	0	0	0	29086	50234.7	52927.5	69039	49116.9	43098.4	13811.8	16654.5	12538.4	15353.8	14940.7	12255.9	2974.77	5084.27	3884.22	3019.23	2254.87	4231.38	0	0	0	0	0	0	6	BN05_jasmonates spray_0-4min_pos_4000cps_230830_no_techrep.csv	1.2217e-09
1603	5.44	278.113	2657.82	0	0	0	0	0	0	0	0	12333.1	7127.22	15254.9	17819.6	14923	13818.9	10660.3	12492.2	12414.3	6055.93	7860.3	5836.34	2014.13	2381.43	3986.85	3343.11	3367.05	4056.39	4051.73	4010.31	2745.5	8533.7	10271.4	10141	6	BN05_jasmonates spray_neg_4000cps_230830_339_323_2034manual reintegration_no_techrep.csv	9.1249e-10
1258	3.5	308.094	589981	475532	366964	8500.51	10608.4	9864.57	9004.92	8214.82	8133.29	728189	841334	1.00477e+06	1.13321e+06	971484	592088	1.16783e+06	1.41234e+06	840384	1.14311e+06	1106602	1.25255e+06	429708	679642	580216	508378	550161	760918	1.83242e+06	1.48709e+06	1.34961e+06	1.74605e+06	2.16559e+06	1.82224e+06	6	BN05_jasmonates spray_neg_4000cps_230830_339_323_2034manual reintegration_no_techrep.csv	8.4383e-10	9,10-dihydrohydroxy-JA-sulfate	[M-H]- 307.0864, 227.1294, 167.1077, 96.9603, 59.0138	A (Strehmel2014a)
33	3.5	308.094	590188	478890	367338	8475	11122.9	10175.7	9122.58	8913.52	8145.02	727899	841266	1.00553e+06	1.1287e+06	972013	592850	1.16843e+06	1412652	841156	1143728	1.1076e+06	1252601	430909	680244	581617	508235	551902	761728	1.833e+06	1.48788e+06	1.3498e+06	1.74625e+06	2.17597e+06	1.82289e+06	6	BN05_jasmonates spray_neg_4000cps_230830_339_323_2034manual reintegration_no_techrep.csv	8.5331e-10
504	2.99	329.129	0	0	0	0	0	0	0	0	0	10788.3	7838.11	12960	19824.2	16351.1	11686.2	9200.87	9248.44	6989.74	21629.1	12341.4	12222.1	2098	2462.72	2084.58	5845.92	7131.79	10013.1	21884.6	19086.4	10640.4	39743.1	43392.6	31334	6	BN05_jasmonates spray_0-4min_pos_4000cps_230830_no_techrep.csv	1.524e-09
846	2.09	345.124	5237.78	3221.44	2231.2	0	0	0	0	0	0	8006.65	7244.91	9878.17	8153.66	11201.2	6696.13	10953.3	10865.8	9133.42	12689.5	10843.4	15701.3	4142.75	5484.22	5274.71	4625.04	4782.27	8452.91	12554.9	11390.8	11350.5	16136.2	21070.4	14578.1	6	BN05_jasmonates spray_0-4min_pos_4000cps_230830_no_techrep.csv	4.1906e-09
538	2.99	347.14	0	0	0	0	0	0	0	0	0	9123.59	6657.18	10288.1	14942.2	13597.5	9794.91	6378.38	7246.63	6178.63	18243.8	10879.4	11404.8	2246.16	0	0	4795.4	5695.63	8915.06	18645.5	17264.6	8889.25	34541.3	38272.4	25525.4	6	BN05_jasmonates spray_0-4min_pos_4000cps_230830_no_techrep.csv	2.6464e-09
890	3.92	347.184	0	0	0	0	0	0	0	0	0	11456	5786.66	10909.8	14170	17735.5	14104.7	6577.35	10079.7	5937.1	7651.43	8135.38	10038.6	2920.21	4100.79	5340.8	5590.81	5815.74	11687.4	10981.4	6778.59	8230.29	12322	17111.8	14749.7	6	BN05_jasmonates spray_0-4min_pos_4000cps_230830_no_techrep.csv	3.2449e-08
101	4.66	372.179	9152.34	7948	6887.88	5543.73	5815.83	4852.54	5840.65	5626.43	4558.39	335603	186642	311296	371449	399671	302371	274339	348348	281094	207816	289159	238479	53516.9	74262.2	103539	95411.7	103149	130604	216969	147688	143217	302340	395687	344857	6	BN05_jasmonates spray_neg_4000cps_230830_339_323_2034manual reintegration_no_techrep.csv	3.3914e-10	Jasmonoyl-glucose	[M-H]- 371.1710, 209.1180, 59.0137
519	3.18	388.173	5230.24	3751.41	2695.17	0	0	0	0	0	0	42543.7	34117.2	30130.5	55878.5	43238.8	36007.9	60694.8	56011	38656.3	48637.4	49829	60142.2	20517.1	24936.8	21316.5	20975.8	20051	28565.2	61608.6	53108.2	48982.4	67356	82536.7	59643	6	BN05_jasmonates spray_0-4min_pos_4000cps_230830_no_techrep.csv	3.9679e-10
401	3.39	388.173	22475	13593.1	11425.9	0	0	2002.94	0	0	0	30536.5	36964.1	43813.8	36061	36359.9	30990.7	49058.6	52815.7	37615.5	60395.3	41013.8	53775.3	9672.98	15379	15236	13908.8	15859.2	23092.4	55990	47605.8	43411	48663.7	63740.2	56577.9	6	BN05_jasmonates spray_0-4min_pos_4000cps_230830_no_techrep.csv	4.754e-10
780	3.18	388.173	4963.47	3293.6	3729.71	0	0	0	0	0	0	42816.2	34873.7	44340.6	55470.3	46217.7	37479.2	24021.9	54220.4	39342.4	52026.6	53520.6	60746.3	14223.6	23932.9	12781.8	20106.4	19625.1	27072.5	64327.7	16380	19361.6	65933.4	85440.6	61334.2	6	BN05_jasmonates spray_0-4min_pos_4000cps_230830_no_techrep.csv	1.2747e-06
524	3.8	388.173	3557.88	2826.32	2990.78	0	0	0	0	0	0	23374.3	22017.3	28507.8	50520	50031.1	48001.5	16119.1	17720.6	15303.9	39720	26611	28284.9	9765.54	11289.6	10147.6	20261	20882.8	20980	32628.4	23709.3	26349.1	62135.8	69223.7	54136	6	BN05_jasmonates spray_0-4min_pos_4000cps_230830_no_techrep.csv	1.8784e-13
793	3.38	388.174	11496.1	6763.99	6649.49	0	0	0	0	0	0	25065.3	22972.8	33102.2	26631	25273.1	20100.7	27717.1	32429	24649.8	36723	26787.5	36379.6	4586.82	8533.58	10041.7	7126.68	7607.87	14443	35709.6	24759.8	25241.5	27360.7	38571.7	31260.3	6	BN05_jasmonates spray_neg_4000cps_230830_339_323_2034manual reintegration_no_techrep.csv	2.8356e-09	12-hydroxy-jasmonoyl-ß-glucose	[M-H]- 207.0559, 119.0351, 101.0242, 89.0242, 59.0138	A (Haroth 2019)
699	3.17	388.174	2238.43	2579.14	2040.5	0	0	0	0	0	0	20963.3	17500.8	24756.2	18392.2	20113.1	12523.4	30419	28892.7	17601.8	24083.5	18098.4	29362.7	4980.43	7555.85	5579.27	3933.87	4894.06	9470.42	42913	32719.9	28170.7	31841.2	41781	29964.2	6	BN05_jasmonates spray_neg_4000cps_230830_339_323_2034manual reintegration_no_techrep.csv	6.0281e-09
839	3.8	388.174	3275.46	2983.86	3280.6	0	0	0	0	0	0	24089.4	22978.9	26716.7	47107	51991.6	47537.2	17011.8	18323.6	14883.7	38678.7	28421.9	29327.9	9635.24	12117.3	10147.6	20689.9	20488.9	22178.6	31836.4	24609.3	28832.7	62535.8	68182.7	54534.2	6	BN05_jasmonates spray_0-4min_pos_4000cps_230830_no_techrep.csv	1.7824e-14
391	3.8	388.174	3175.07	2927.59	3280.6	0	0	0	0	0	0	23713.5	22978.9	28565.5	50870.1	51363	47714.3	16980.4	18259.1	14849.3	38963.8	28421.9	28905.1	9405.01	11752.7	10147.6	21114.9	20446.8	22047.9	32576.5	24511.3	28972.9	61764.3	68176.3	54534.2	6	BN05_jasmonates spray_0-4min_pos_4000cps_230830_no_techrep.csv	2.6382e-14
755	3.55	390.189	4012.87	3294.51	2621.92	0	0	0	0	0	0	23806	25010.4	29257.2	32023.9	33487.6	24606.7	29446.9	40826.1	25694.1	30973.4	30107.4	34472.5	10005.2	18462.3	18190.7	10274.9	12037.3	18302.5	39248	29910.2	30292.6	28307.8	37691.2	23332.7	6	BN05_jasmonates spray_neg_4000cps_230830_339_323_2034manual reintegration_no_techrep.csv	5.1167e-09
485	3.54	390.189	7124.45	5220.59	4447.14	2456.26	2480.97	0	0	0	0	18111.6	17631.7	16252.6	38256.8	32019.8	21770.2	27165.4	35902.3	23459.1	33127.7	33918.3	37260.8	9818.8	17434.3	19350	11232.4	12716.8	20242	37183.7	28889.9	23571.3	18929.7	28130.3	20403.8	6	BN05_jasmonates spray_0-4min_pos_4000cps_230830_no_techrep.csv	6.2545e-08
1358	2.18	394.148	0	0	0	0	0	0	0	0	0	6986.59	12560.7	10516	22621.3	16367.6	11642.6	3946.88	4655.99	2876.04	5143.84	4831.88	4607.58	0	0	0	0	0	2016.55	0	0	0	0	0	0	6	BN05_jasmonates spray_neg_4000cps_230830_339_323_2034manual reintegration_no_techrep.csv	1.1167e-08
907	3.17	405.201	0	0	0	0	0	0	0	0	0	8707.7	7782.63	10410.7	12925.3	9342.77	6663.33	20563.7	15672.2	11476.1	15814.2	14117.8	22288.5	2961.94	4837.29	3977.51	3045.8	4425.34	5747.19	24814.3	20026.3	13977.2	19113.1	27794.5	15288.9	6	BN05_jasmonates spray_0-4min_pos_4000cps_230830_no_techrep.csv	2.196e-07
1069	4.66	408.155	0	0	0	0	0	0	0	0	0	21648.8	13710.7	22458.7	29554	27639.6	23409.5	20036.1	25016.7	23199.6	17031	20834	16397	3814.99	6866.31	8418.56	7513.95	7403.88	9446.73	12153.8	9912.14	8072.9	19916	23434.4	22581.5	6	BN05_jasmonates spray_neg_4000cps_230830_339_323_2034manual reintegration_no_techrep.csv	9.6876e-12
318	3.18	410.156	3315.87	0	3899.85	3833.65	5625.87	4246.55	4389.98	2427.8	4925.55	37067.9	27284.3	36931.7	49179	38598.7	32708	41465	43112.1	30399.2	40991.1	43280.4	49281.5	10971.6	22055.5	21582.1	17565.7	0	28826.7	47285.2	38471.4	38106.4	51496.4	62484.8	48380.2	6	BN05_jasmonates spray_0-4min_pos_4000cps_230830_no_techrep.csv	2.8829e-08
570	3.19	434.179	2541.9	0	0	0	0	0	0	0	0	27479.2	21609.2	28011.9	37256.1	36621	30059.4	31668.1	35741.3	18825	34490.1	28933.5	42232.2	9985.24	13660.6	14168.5	14933.3	13630.2	21423.4	33045.7	23799.8	29931.3	44761.6	52394	36788.4	6	BN05_jasmonates spray_neg_4000cps_230830_339_323_2034manual reintegration_no_techrep.csv	1.5372e-09
499	3.8	434.179	2266.65	0	0	0	0	0	0	0	0	12229.3	10832	16331.7	30166.5	28033.2	26109.4	9858.76	11384.7	8034.14	21478.5	13549.3	16688.9	4119.63	5596.37	5582.76	8240.49	11458.1	14039	20860.9	15100.2	16937.3	35361.9	50201.9	30052.8	6	BN05_jasmonates spray_neg_4000cps_230830_339_323_2034manual reintegration_no_techrep.csv	1.9245e-09
1386	3.38	436.194	0	0	0	0	0	0	0	0	0	8119.28	4327.92	7890.74	17762.9	14700.1	10367.7	5287.76	7841.62	6277.55	9564.6	8309	9144	3493.61	4471.89	4620.08	6231.46	5815.31	8335.3	7123.5	6084.48	6167.24	17501.1	16945.6	12429.6	6	BN05_jasmonates spray_neg_4000cps_230830_339_323_2034manual reintegration_no_techrep.csv	2.1093e-09
1657	2.83	452.189	0	0	0	0	0	0	0	0	0	4804.65	4669.61	4787.81	11849.6	10227.3	8577.29	3251.72	4782.79	2778.94	6860.1	6216.14	5843.39	0	0	0	2646.94	3544.79	5083.91	6534.07	3468.79	3378.82	9935.36	10790.5	8149.84	6	BN05_jasmonates spray_neg_4000cps_230830_339_323_2034manual reintegration_no_techrep.csv	8.8144e-11
682	3.05	470.146	14064.4	9504.8	7423.44	0	0	0	0	0	0	24533.1	28263.5	29286.9	35296.1	39842.5	21663.1	27712.3	39869.1	18694.5	37264.8	35355.5	51825.2	12466.9	24872.4	26291.2	19726.6	24756.5	36046.4	55334.6	28093.6	41716.8	37149.4	46300.6	33712.8	6	BN05_jasmonates spray_neg_4000cps_230830_339_323_2034manual reintegration_no_techrep.csv	5.2723e-06
1931	3.81	614.294	0	0	0	0	0	0	0	0	0	3537.6	3342.55	5014.57	6798.59	6580.72	4246.16	3448.97	3615.08	2685.45	4027.56	3333.76	3533.4	0	0	0	0	0	0	6008.83	3451.89	3411.9	6425.83	11139.9	7080.94	6	BN05_jasmonates spray_neg_4000cps_230830_339_323_2034manual reintegration_no_techrep.csv	2.219e-08
1741	3.51	638.167	4882.99	4479.33	2387.25	0	0	0	0	0	0	4644.43	5971.28	5455.83	7553.49	5101.37	2845.41	7946.12	9127.75	5873.47	5550.61	5577.2	5756.53	0	0	0	0	0	2083.48	9545.5	9137.6	5415.57	11387.5	12940.8	12154	6	BN05_jasmonates spray_neg_4000cps_230830_339_323_2034manual reintegration_no_techrep.csv	2.6631e-09
2067	3.51	669.098	0	0	0	0	0	0	0	0	0	0	2826.61	2237.08	3426.58	2424.62	0	4629.01	5458.72	2966.58	5021.58	5887.54	4223.86	0	2717.78	0	2057.94	2192.56	2954.26	6601.85	7352.04	6338.96	7795.73	9518.2	8553.86	6	BN05_jasmonates spray_neg_4000cps_230830_339_323_2034manual reintegration_no_techrep.csv	1.024e-08
970	3.34	680.193	0	0	0	0	0	0	0	0	0	5160.39	9302.45	8731.21	11558.3	7847.01	7534.89	2632.26	2813.42	2260.94	3361.71	2749.8	2913.62	0	0	0	0	0	0	0	0	0	0	0	0	6	BN05_jasmonates spray_0-4min_pos_4000cps_230830_no_techrep.csv	6.1856e-10
1940	4.68	828.378	0	0	0	0	0	0	0	0	0	13248.5	6546.44	11252.8	13633	14547.5	10471.1	9093.04	12413.6	6678.05	8572.18	8433.48	11801.9	0	4895.24	6977.62	4577.89	6007.78	6206.57	6678.4	3284.32	4401.24	4591.06	5032.99	4201.81	6	BN05_jasmonates spray_neg_4000cps_230830_339_323_2034manual reintegration_no_techrep.csv	7.048e-07
1324	8.31	878.494	0	0	0	0	0	0	0	3779.47	0	10502.5	15775.3	16558.9	2792.87	6124.41	4355.14	4515.83	5096.13	2241.73	4065.21	3982.2	4667.81	4365.29	4334.71	4884.7	2579.48	5996.05	2639.85	5579.01	3351.22	11366.7	3583.53	0	0	6	BN05_jasmonates spray_neg_4000cps_230830_339_323_2034manual reintegration_no_techrep.csv	5.3323e-06
1846	3.32	882.242	0	0	0	0	0	0	0	0	0	9129.02	11572.7	16840.1	10041.9	8289.26	7376.09	3211.4	3695.59	2072.39	2414.24	0	3263.62	0	0	0	0	0	0	0	0	0	0	0	0	6	BN05_jasmonates spray_neg_4000cps_230830_339_323_2034manual reintegration_no_techrep.csv	3.4748e-09
193	3.5	1048.31	95038.9	68112.6	51451	2698.34	3541.16	3066.21	3023.91	2805.86	2397.78	122041	139908	161444	161130	155809	98792.1	141503	189302	114867	127756	132020	172746	42489.7	82796.4	78074.1	55534.8	64636.5	94663.8	200173	139793	142586	179664	227794	172888	6	BN05_jasmonates spray_neg_4000cps_230830_339_323_2034manual reintegration_no_techrep.csv	8.9293e-08
1431	3.5	1070.29	19888.6	18710.6	14685.6	0	0	0	0	0	0	18696.3	21285.1	21327.9	20714.5	20081.8	16837.8	16830.8	21101.8	17107.1	13284.3	14316.1	16405.2	7673.87	11461.9	10200	9477.96	9304.51	10235.1	16168.2	13431.9	14192.1	14422.4	17019.4	16683.8	6	BN05_jasmonates spray_neg_4000cps_230830_339_323_2034manual reintegration_no_techrep.csv	8.5278e-12
2042	3.26	1144.38	2264.85	0	0	0	0	0	0	0	0	6315.66	6031.64	7461.49	7546.14	7029.81	5275.25	6674.32	9462.58	5511.46	6305.66	6449.46	10341.8	2033.66	4619.64	4656.5	3065.26	3274.73	5377.9	8538.17	5872.39	7101.14	5828.41	7748.32	5034.56	6	BN05_jasmonates spray_neg_4000cps_230830_339_323_2034manual reintegration_no_techrep.csv	8.0991e-07
1396	3.9	1342.34	8595.32	5858.59	10647.8	5239.94	3180.43	8927.82	0	0	0	28900.6	26645.3	31848.2	6502.52	22965.7	27035.7	7407.23	7466.76	6520.84	8372.28	3289.98	5563.52	4639.33	14210.3	7929.45	2442.42	2431.26	4574.35	4444.09	0	3813.29	6121.77	5246.22	5709.27	6	BN05_jasmonates spray_neg_4000cps_230830_339_323_2034manual reintegration_no_techrep.csv	2.3352e-06
1749	3.49	2528.74	13534.8	7968.52	8683.28	0	0	0	0	0	0	17127.4	18464.6	21247.9	16626.5	19368.8	13599.2	13743.2	18223.6	12863.1	14361	15363.2	19319.7	5968.03	10714.3	11463.8	7098.42	9291.66	9871.44	19809	11744.5	15110.3	15005.8	18100.6	15442.9	6	BN05_jasmonates spray_neg_4000cps_230830_339_323_2034manual reintegration_no_techrep.csv	3.9028e-08
1554	3.49	3268.96	0	9951.1	9984.91	0	0	0	0	0	0	20336.9	22532.3	21350	20640.1	22665.3	18118	15157	19287.5	12777.9	17400.9	15033.3	21430.6	5491.81	13974.1	11807.2	8974.63	0	15511.8	20328.9	12186.9	15565	17929.3	23451.4	16542.6	6	BN05_jasmonates spray_neg_4000cps_230830_339_323_2034manual reintegration_no_techrep.csv	4.4769e-06
421	4.65	161.017	0	2585.44	5058.96	0	0	0	0	0	0	11058.2	3910.55	7530.21	5966.55	6560.01	5949.52	40297.4	18151.4	12879	39167.5	31286.7	30669.3	56528.7	37319.1	36029.1	38951.7	39618.9	32440.6	33012.8	55693.6	40019.6	33424.6	35145.5	21564.4	7	BN05_jasmonates spray_neg_4000cps_230830_339_323_2034manual reintegration_no_techrep.csv	2.1591e-07
989	4.51	207.018	2299.34	0	0	0	0	0	0	0	3635.7	3777.53	0	3358.14	8516.02	4003.72	4983.51	12682.8	9616.15	7911.87	23111.5	19653.7	16346.2	28103.6	26137.9	24990.8	30920.3	30341.3	29667.1	27253.6	28095.3	29866.9	28351	27487.3	26541.1	7	BN05_jasmonates spray_neg_4000cps_230830_339_323_2034manual reintegration_no_techrep.csv	3.9057e-15
824	6.13	207.018	0	0	0	0	0	0	0	0	0	0	0	0	176612	170234	0	169771	165597	171915	159051	172408	167556	163201	168682	193572	158449	159414	163690	157623	157097	153800	155666	153235	151998	7	BN05_jasmonates spray_neg_4000cps_230830_339_323_2034manual reintegration_no_techrep.csv	5.107e-08
349	8.17	267.157	0	0	0	0	0	0	0	0	0	0	0	0	112822	0	0	126825	111052	61214.5	81620.3	104417	155013	79644.4	132618	106803	94345.3	106225	132631	178008	137948	178277	100194	78060.5	84282.7	7	BN05_jasmonates spray_neg_4000cps_230830_339_323_2034manual reintegration_no_techrep.csv	1.4357e-06
808	1.29	288.965	18101.7	18531.3	19841.3	18932.1	16979.2	18652.1	17068.8	16675	17911.7	23680.3	24008.5	20435.6	30168	30408.4	27249	34476	34916.9	30884.9	53887.3	42657.4	38582.8	54052.8	55613.2	53838.7	49768.5	48778.7	52850.3	35499	45293.6	36169.5	23683.6	27719.8	29489.8	7	BN05_jasmonates spray_neg_4000cps_230830_339_323_2034manual reintegration_no_techrep.csv	3.7626e-11
752	6.49	296.056	0	0	0	0	0	0	0	0	0	0	0	0	0	0	0	130851	136164	131542	136670	131580	133200	133029	135322	135337	136578	136433	129943	137387	138296	142892	137536	134267	139789	7	BN05_jasmonates spray_neg_4000cps_230830_339_323_2034manual reintegration_no_techrep.csv	1.9028e-29
352	9.45	310.18	0	0	0	0	0	0	45292.4	53859.5	48567.8	0	0	0	23393.7	42263.8	0	47838.5	47230.2	28004.4	37113.6	48171.5	74141.7	35480.5	54055.2	47353.6	41834.7	42552.5	52369.3	72297.1	56186.9	72734.8	44562.1	32092.4	36289.1	7	BN05_jasmonates spray_neg_4000cps_230830_339_323_2034manual reintegration_no_techrep.csv	5.6715e-07
826	1.87	312.13	7065.03	6567.13	8055.39	3787.7	3950.9	4748.22	0	3685.29	2637.34	8625.77	7850.83	7324.58	7526.65	7070.01	6449.18	9473.6	12843.5	11323.8	10154.7	0	12524	16917.2	18234.3	28612.7	17015.8	20582	22876.8	12935.4	9822.12	10135.7	7388.55	6111.8	5802.52	7	BN05_jasmonates spray_0-4min_pos_4000cps_230830_no_techrep.csv	6.087e-06
604	0.71	320.952	14220.3	15869.7	15757	14547.6	16701.2	16903.6	6838.74	13588.9	16163.8	18606.3	13984	14794.8	11965.5	24710.1	21414.4	21125.7	25676.8	25508.4	33754.9	33666.1	18625.1	50111.9	41567.1	43780.2	38532.6	34594.3	40587.8	45071.6	43198.4	44239.8	39145.1	41753.5	42945.8	7	BN05_jasmonates spray_neg_4000cps_230830_339_323_2034manual reintegration_no_techrep.csv	4.3498e-09
1830	4.64	322.035	0	3053.51	5116.09	0	0	0	0	0	0	10811	7953.05	8038.68	0	0	0	38299.6	17934.2	12302.9	38311.1	27167.9	26056.3	49641	41334.6	35685.6	38349.8	33923.5	27713.1	42235.5	49789.8	43687.1	45468.6	34619.7	33720.5	7	BN05_jasmonates spray_neg_4000cps_230830_339_323_2034manual reintegration_no_techrep.csv	2.8329e-09
512	4.65	322.035	2287.44	2581.22	5136.34	0	0	0	0	0	0	10547.6	6982.78	7065.75	5460.4	6012.58	5856.77	33284.7	18570.1	12229.4	32611.8	31633.6	25105.4	45651.5	32996.8	29359.7	38339.6	30934.2	25269.4	22940	47762.3	44792.7	34998.2	19584	39273.2	7	BN05_jasmonates spray_neg_4000cps_230830_339_323_2034manual reintegration_no_techrep.csv	1.0422e-06
799	3.36	337.152	0	0	0	0	0	0	0	0	0	8081.86	9242.29	9822.26	9468.45	9951.15	5541.98	11161.3	18847.3	10608.7	16722.2	17009.7	21078	6845.3	12050.5	12831.8	9953.96	14353.5	20992.5	18515.4	12346.1	16097.8	10636.6	14838.9	10991.4	7	BN05_jasmonates spray_0-4min_pos_4000cps_230830_no_techrep.csv	4.2595e-07
92	4.5	338.185	0	0	0	0	0	2176.88	0	0	0	10853.6	6618.46	12233.4	13866.5	12961.8	9349.92	10234.6	12848.4	9511.09	5432.02	8337.45	8657.65	123231	217397	374726	231174	314978	372012	8885.43	7781.54	5207.51	10702.4	15301.6	13648.5	7	BN05_jasmonates spray_neg_4000cps_230830_339_323_2034manual reintegration_no_techrep.csv	1.3586e-07	Jasmonoyl-Glutamine	[M-H]- 337.1768, 145.0621, 143.0826, 127.0515, 125.0723	A (MSBNK-MPI_for_Chemical_Ecology-CE000304 for Glutamine), C, D
299	8.17	339.171	0	0	0	0	0	0	0	0	0	0	0	0	39943.8	0	0	45053	43408.7	24584.9	30607.1	39931.7	54028.9	30026	48773.3	41036.6	35464.4	40671.9	48014.9	66651.3	49351.6	64965.5	39801.2	29806.4	32237.2	7	BN05_jasmonates spray_neg_4000cps_230830_339_323_2034manual reintegration_no_techrep.csv	5.5921e-07
578	8.16	348.172	0	0	0	0	0	0	30840.5	33819.7	34360.7	0	0	0	30738.1	33207.9	0	32240.7	30121.6	17487.3	22667.5	29268.6	40604.6	21688.2	33196.7	30151.9	25972.4	31021.2	35090	47448.9	38121.6	48179.2	28094.5	20586.3	23794.5	7	BN05_jasmonates spray_neg_4000cps_230830_339_323_2034manual reintegration_no_techrep.csv	2.4097e-06
1015	8.17	348.172	0	0	0	0	0	0	0	0	0	0	0	0	30559.8	0	0	32265.4	30125.5	17476.8	22771	29184.2	40719.9	21678.2	33358.9	30187.2	26333.5	31121.9	35193.3	47729.1	37970.2	47865.6	28071.1	20865.5	23794.5	7	BN05_jasmonates spray_neg_4000cps_230830_339_323_2034manual reintegration_no_techrep.csv	5.5591e-07
1243	5.28	349.046	2767.27	3255.28	3078.08	2049.68	0	2562.92	0	0	3019.94	0	2222.93	2303.63	4432.25	6019.06	3799.22	9883.51	7472.77	6824.31	14650.4	13499.1	12009.4	18067.4	16956.5	16261.7	18365.2	19220.5	19450.2	18679.3	19665.9	18894.1	18925	18917.8	19301.2	7	BN05_jasmonates spray_neg_4000cps_230830_339_323_2034manual reintegration_no_techrep.csv	1.83e-15
1350	4.69	350.028	0	3864.14	3080.28	0	2654.12	0	0	0	0	4220.56	0	3972.52	3966.16	6396.31	4458.61	8862.3	9135.12	7554.19	11017.5	8101.69	8399.58	10929.9	11944.4	9077.75	12128.3	12106.5	10591	14360.5	12122	13990.2	13580.2	14476.2	13062.1	7	BN05_jasmonates spray_neg_4000cps_230830_339_323_2034manual reintegration_no_techrep.csv	2.1971e-10
1648	4.72	350.029	3950.62	0	0	2187.37	2325.29	0	0	0	0	0	0	3986.61	3487.93	6779.93	3214.4	9282.22	8850.86	4804.07	12144.2	8682.34	9817.42	10481	11795.3	8936.87	11050.7	11758.2	10717.4	13347.1	13261.3	13844.5	14701.5	14708	10137.4	7	BN05_jasmonates spray_neg_4000cps_230830_339_323_2034manual reintegration_no_techrep.csv	8.6616e-09
746	7.91	359.031	0	9557.12	0	0	0	0	64823.8	62239.4	57309	0	0	0	62449.6	63382.6	56364.3	60339.4	64031.1	57712.2	61240.5	61551.7	58924.5	63842.2	65073.3	60684.9	59954.6	60634.7	58166.9	61650.7	62993.3	58516.7	62172	59644.1	60787.7	7	BN05_jasmonates spray_neg_4000cps_230830_339_323_2034manual reintegration_no_techrep.csv	1.4539e-18
2010	7.92	360.034	0	0	0	0	0	0	0	0	0	0	0	0	0	0	0	0	0	0	14258.4	14099.8	0	13163	13273.3	12792.8	12376.5	12437.9	12806.9	13782.2	14091.3	13497.3	13805.2	13456.3	13098.9	7	BN05_jasmonates spray_neg_4000cps_230830_339_323_2034manual reintegration_no_techrep.csv	3.7383e-08
243	1.93	375.066	55359.2	33391.1	34348.6	75888.7	55340.2	45827.8	55281.8	48997.6	56093.9	74822.1	94949.8	77748.7	135990	106386	80633.9	166121	109306	116846	169403	148269	181466	70163.5	125604	95547.1	155541	178606	177984	117274	105811	93257.2	95223.1	122552	82855.2	7	BN05_jasmonates spray_neg_4000cps_230830_339_323_2034manual reintegration_no_techrep.csv	7.6064e-07	1-Methylpropyl glucosinolate	[M-H]- 374.0587, 259.0133, 96.9601, 74.9909	D
581	2.05	375.066	26613.5	17566.9	16947.1	40516.9	29051.5	25797.6	28788.5	26639.7	26874	31471.7	41399.6	32694.9	45073	39103.7	31425.5	63549.2	51571	50949.4	53360.1	56581.4	69284.2	33912.5	56209.7	47889.8	52880.3	57197.9	67290.1	60471.9	49328.8	49147	43864.1	52359.2	41090.4	7	BN05_jasmonates spray_neg_4000cps_230830_339_323_2034manual reintegration_no_techrep.csv	9.49e-06
157	5.28	377.041	11721.7	12698.1	9797.01	0	9746.83	14660.7	8676.65	8841.36	10066.3	18698.9	16106	12301.5	25017.6	25116.3	19062.7	63434.7	47800.6	37776.2	120821	102609	82823.3	151782	135272	124287	166582	162065	158853	156528	157924	154008	172881	160740	166382	7	BN05_jasmonates spray_neg_4000cps_230830_339_323_2034manual reintegration_no_techrep.csv	2.2907e-16
338	5.28	377.041	7971.5	0	7125.64	5392.79	0	7887.8	8298.76	7236.03	7095.9	16128.2	12961.7	10113	20656.8	20692.3	16653.5	51926.1	37159	30826.4	98676.9	86750.3	68894.1	125210	111661	103055	132012	133848	129000	129335	133300	128561	141293	133451	139066	7	BN05_jasmonates spray_neg_4000cps_230830_339_323_2034manual reintegration_no_techrep.csv	1.1239e-16
1281	5.29	378.044	2964.59	0	2412.3	0	2843.49	2250.14	0	0	2592.69	0	4363.81	0	6271.06	5622.02	5983.2	16326.2	11174.6	9300.74	26722.7	23231.6	17751.8	38037.8	31950.5	29164.2	38158.2	38871.6	35568	33492.2	36223.1	34740.9	37120.6	35046.5	37674.4	7	BN05_jasmonates spray_neg_4000cps_230830_339_323_2034manual reintegration_no_techrep.csv	2.0276e-14
1568	5.29	378.044	2746.74	0	2448.6	0	2184.13	2211.74	0	0	0	4270.69	4159.49	0	6286.33	6827.08	6101.85	16494.6	11172.1	8937.63	27179.6	23438.9	19538.4	37058.1	32124.5	29582	38157	39647.2	35441.5	33061.2	36378.7	35761.6	36826	35972.4	37802	7	BN05_jasmonates spray_neg_4000cps_230830_339_323_2034manual reintegration_no_techrep.csv	3.9332e-15
597	0.56	378.087	35431.3	29108.9	27627.1	17250.6	14447	21624.6	23149.7	16420.4	15503.8	23999	26918.1	26857	17727.1	23413	21114.1	62442.7	73177.1	63758.6	63985	55014.3	49498.8	36589.5	32867.4	38430.7	33817.6	35962.2	36726.7	42683.6	27468.1	29973.3	28758.8	32827.7	27760.9	7	BN05_jasmonates spray_neg_4000cps_230830_339_323_2034manual reintegration_no_techrep.csv	9.1865e-10
160	2	397.185	0	0	0	2118.18	0	2221.71	2370.68	0	0	3272.79	0	2958.99	3199.41	5031.24	2828.61	3989.2	4109.74	2727.34	3615.7	2865.39	4682.73	67982.2	92479.7	137202	89229.3	120332	190583	0	0	0	0	0	0	7	BN05_jasmonates spray_0-4min_pos_4000cps_230830_no_techrep.csv	1.3923e-07
717	2.33	398.17	0	0	0	0	0	0	0	0	0	0	0	0	0	0	0	2891.49	2695.34	2101.21	2510.51	2765.41	4326.52	8897.74	13272.7	18900.9	13449.1	16871.4	32195.9	0	0	0	0	0	0	7	BN05_jasmonates spray_0-4min_pos_4000cps_230830_no_techrep.csv	2.4417e-06
489	1.2	401.951	37175.1	38236.3	35240.6	37583.3	33400.7	34936.5	38525.6	34727.7	32381.1	40103.1	44049.5	39204.6	31001.7	48173.2	45386	49218.1	50608.9	45840.8	63632.3	44404.3	56998.9	66697.9	71047.4	69592.4	59121.8	60640.8	63000.1	68490.6	62911.4	62492.6	51040.2	57527	55009	7	BN05_jasmonates spray_neg_4000cps_230830_339_323_2034manual reintegration_no_techrep.csv	5.107e-08
1072	1.2	418.956	11153.6	10484.4	10127.2	9187.69	7569.8	10111	6977.34	9597.54	8167.81	11797.6	13340.7	12229.6	12762.8	14976.3	13307.3	17387.1	17809.7	16223.3	21921	16367.2	18527.2	23345.6	25461.9	26809.6	21533.4	22382.8	21556.8	26437.6	24421.6	23817.1	16819.9	21459.1	19950.6	7	BN05_jasmonates spray_neg_4000cps_230830_339_323_2034manual reintegration_no_techrep.csv	2.8321e-11
971	2.33	433.008	19106.3	13004.6	13140.1	12392.3	15236.2	11411.5	10223.5	12301.7	10650	21016.5	21396.1	20299.1	21110.2	25377.7	20279.8	28652.8	34103.5	32596	29478.6	31741.4	34905.9	28828	40119.6	46843.8	34062.9	34312.1	35958.4	54144.4	46289.8	49412.1	30086.1	34887.3	31526.5	7	BN05_jasmonates spray_neg_4000cps_230830_339_323_2034manual reintegration_no_techrep.csv	1.1166e-09
173	8.17	459.167	0	0	0	0	0	0	58339.8	0	2577.7	0	0	0	63732.1	0	0	73416.8	64842	36848.6	53273.2	68974.9	89179.4	54022.8	86198.3	71511.2	64343.5	67181.4	83790.3	131890	98396.1	123653	77112.2	58896.8	60843.3	7	BN05_jasmonates spray_neg_4000cps_230830_339_323_2034manual reintegration_no_techrep.csv	2.3544e-06
351	8.17	459.167	0	0	0	0	0	0	0	0	0	0	0	0	63951.7	0	0	73450.3	64863.4	36999.1	52682.2	69384	89515.5	54848.4	86415.9	71657.1	63969.5	67181.4	83967.7	132588	98837.5	124719	77897.8	59426.8	62386.4	7	BN05_jasmonates spray_neg_4000cps_230830_339_323_2034manual reintegration_no_techrep.csv	8.2716e-08
1708	8.15	460.169	13004.1	0	12105.4	0	0	0	14950.8	14910.9	17059.9	0	0	0	14937.3	13864.5	11200	17435.4	15899	9977.74	13304	16210.8	20775.4	13523.6	19972.5	16843.6	15973.5	16638.8	20333.6	29768.9	21700.4	26872.8	20124.3	14293.4	14893.3	7	BN05_jasmonates spray_neg_4000cps_230830_339_323_2034manual reintegration_no_techrep.csv	6.1731e-07
1292	8.19	460.171	0	0	0	0	0	0	0	0	0	0	0	0	0	0	0	0	0	0	13631.6	15972	0	13395.7	19796.5	16579.8	15728	16719.3	20347.2	29372.6	22493.9	27428.2	19881.8	14896.4	15122.1	7	BN05_jasmonates spray_neg_4000cps_230830_339_323_2034manual reintegration_no_techrep.csv	3.3254e-09
1393	4.45	467.227	0	0	0	0	0	0	0	0	0	0	0	0	0	0	0	0	0	0	0	0	0	6232.63	11584.9	19531.3	10814.3	16460.4	20777.7	0	0	0	0	0	0	7	BN05_jasmonates spray_neg_4000cps_230830_339_323_2034manual reintegration_no_techrep.csv	4.2056e-07
1357	1.21	496.933	6663.35	8794.18	7738.75	8592	7267.51	7294.79	5476.86	7129.11	7059.75	8226.1	8526.9	7224.9	8258.58	9896.03	10342	13232	10367.7	11799.7	16450.9	16168.6	12978.7	17026.4	15508.7	17214.3	18885.9	16030.3	16954.1	12663.6	14661.3	13701.3	13325.4	14352.1	14266.1	7	BN05_jasmonates spray_neg_4000cps_230830_339_323_2034manual reintegration_no_techrep.csv	5.6089e-10
644	1.2	516.956	19957.5	16950.7	17546.8	16451.2	14004	16943.3	13763.8	13190.9	14256.2	20676	24772.9	22591	23183.9	25848	25365.3	29966.1	35020.6	27707.9	40524.6	24059.2	33333.3	43201.9	52064.1	48163.6	36861.9	37997.2	37506.4	52481.2	43565.2	42270.2	30169.4	39058.2	37763.8	7	BN05_jasmonates spray_neg_4000cps_230830_339_323_2034manual reintegration_no_techrep.csv	6.0281e-09
1141	0.72	529.046	5450.02	4257.53	6380.28	6768.48	10262.5	8341.37	2554.41	7644.97	11976	6398.6	4038.81	3875.23	4671.27	9024.27	8345.27	4447.5	4876.24	5570.69	5702.25	5350.67	4217.37	19023.4	24103.8	16630.4	17627.7	9815.76	20049.6	11052.6	10627.8	12612.5	13689	13322.4	13228.8	7	BN05_jasmonates spray_neg_4000cps_230830_339_323_2034manual reintegration_no_techrep.csv	9.2943e-06
1379	3.36	532.052	4357.85	4165.5	4493.96	5402.05	4008.18	4971.54	3910.35	3963.06	3923.7	5224.52	4876.4	4658.26	7702.01	6585.23	5813.7	8284.3	8486.2	8340.98	14955.3	13769.9	10923.2	16360.6	16321.6	17056	16960.1	16279.2	17505.1	13427.2	12546.8	14318.6	13652.2	12815.3	13957	7	BN05_jasmonates spray_neg_4000cps_230830_339_323_2034manual reintegration_no_techrep.csv	1.721e-14
1591	2.76	545.099	4324.61	4572.81	4049.14	8326.91	6896.91	6739.1	6536.36	6266.06	6793.73	6937.52	8347.12	5074.12	16760.1	17419.6	12345.1	10081	10142.7	8099.3	17475.5	19072.2	21514.6	6192.69	9326.9	11872	15451.3	16362	17810.4	8651.29	7076.79	11172.3	12425.6	14298.5	11198.4	7	BN05_jasmonates spray_neg_4000cps_230830_339_323_2034manual reintegration_no_techrep.csv	2.1811e-08
1425	2.75	546.979	7432.6	7414.52	7022.18	6797.71	8080.4	6335.33	5088.94	6889.76	6093.8	9126.06	8145.85	6949.34	9981.14	10301.6	9855.7	10763.8	10669.6	10108.9	15501.4	13434.5	12197.8	19269	17487.3	17570.1	17389.1	17253.6	17588.3	14413	15784.8	15932	14121.5	15012.6	16064.9	7	BN05_jasmonates spray_neg_4000cps_230830_339_323_2034manual reintegration_no_techrep.csv	7.0452e-13
1535	1.47	549.982	9074.86	9324.14	8270.74	7830.04	7441.66	7054.76	6978.02	6296.8	7960.63	10532.4	10363.1	9004.41	12352.9	11850.8	11900.2	14795.9	13515.2	14409.9	18198.7	18402.6	15670	18188.8	18963.6	16920.8	18805.5	18859.5	18723.8	16275.8	16679	15439.4	16736	16109.2	16404.1	7	BN05_jasmonates spray_neg_4000cps_230830_339_323_2034manual reintegration_no_techrep.csv	4.3588e-14
1525	2.37	578.013	7573.48	7551.41	6188.34	7690.19	6543.71	10333.4	8183.18	5823.1	8119.59	9848.19	8938.53	9726.05	12622.7	11503.7	10601.7	13557.2	12080.2	10904.8	18336.6	15110.4	13695.3	19045.9	18572	18180	18295.5	19435.9	18772.9	16736.9	17667.3	17744.6	15694.9	15723.8	17721.6	7	BN05_jasmonates spray_neg_4000cps_230830_339_323_2034manual reintegration_no_techrep.csv	1.7355e-10
1286	2.92	592.028	10190	10671.6	9004.05	11090.5	9105.52	10120.6	8181.55	8190.6	9517.02	11978.5	11631.5	9967.86	13003.3	13083.9	12065	14899.9	13395.5	13359.6	20292	17505.5	15131	21589.6	22657.5	21344.6	22735.1	22729.9	20919.3	19817.2	20145.5	21525.2	19175.1	18183.9	18730.6	7	BN05_jasmonates spray_neg_4000cps_230830_339_323_2034manual reintegration_no_techrep.csv	4.1546e-12
448	8.2	595.971	0	0	0	0	0	0	0	0	0	0	0	0	100103	0	0	105522	130136	115133	105796	107136	128730	105394	129658	120842	94227.6	98478.7	122669	115762	88456.6	95077.7	90112.8	122474	90353.6	7	BN05_jasmonates spray_neg_4000cps_230830_339_323_2034manual reintegration_no_techrep.csv	3.5683e-08
1427	0.74	609.964	7304.1	6875	5232.05	5732.28	3575.99	5022.65	0	3859.13	3814.77	8643.65	9171.37	7096.62	9130.38	10172	8973.67	14839	13002.9	11153.4	22035.9	17505.2	17217.8	7754.81	9735.89	11278.5	14133.3	17442.6	12904.8	12465.3	12862.8	9775.42	3121.18	7823.55	6460.15	7	BN05_jasmonates spray_neg_4000cps_230830_339_323_2034manual reintegration_no_techrep.csv	5.4063e-08
1421	1.32	665.065	12633.9	12524.8	10943.3	11164.2	12868.1	12585.7	10474.6	12007.8	12427.7	11455.5	12182.2	12256.2	3821.5	14108.9	12531.9	14430.2	14811.8	15933.5	19665.4	19662.4	15784.2	21639	22182.2	21067.2	21025.6	23716.2	24162.1	15320.8	18398.7	16050.5	14011.9	15207.3	15518.8	7	BN05_jasmonates spray_neg_4000cps_230830_339_323_2034manual reintegration_no_techrep.csv	2.0388e-06
1526	8.19	668.987	0	0	0	0	0	0	0	0	0	0	0	0	22140.8	0	0	23780.7	26987.5	23000.1	23116	23008.3	26303.2	21516.1	27483	23090.6	21775.5	20203	27406.3	25295.8	19067	20846.7	20703.2	28097.6	21203.7	7	BN05_jasmonates spray_neg_4000cps_230830_339_323_2034manual reintegration_no_techrep.csv	5.6681e-08
1787	3.83	679.061	5587.02	4393.81	5360.71	8402.35	7794.81	8518.73	6836.27	9069.19	10259.6	7735.83	8717.37	5666.1	10408.4	10511.9	11875	8545.81	7672.87	6435.18	14434.1	11768.3	12224.1	14166.6	17498.9	17843.2	19023.3	17740.9	18965.2	15337.7	12803.7	18278.3	15028.7	16483.4	14034.7	7	BN05_jasmonates spray_neg_4000cps_230830_339_323_2034manual reintegration_no_techrep.csv	4.3498e-09
812	1	681.985	14889.7	14806.9	15079.8	14061.5	14987.3	15867.1	8597.51	12067.8	13924.9	17779.6	16437.3	16759.3	6764.91	21640.2	18916.8	23670.3	22135.8	21572.3	31251.9	31237.5	22000.6	36784.3	35815.9	31487.4	30810.6	31101.5	33157.5	28953.9	36275	35463.9	30849	31045	35564.4	7	BN05_jasmonates spray_neg_4000cps_230830_339_323_2034manual reintegration_no_techrep.csv	8.2843e-08
1381	4.01	693.075	5919.41	8039.92	6713.71	4459.05	4031.82	3950.43	3358.2	3784.85	4234.08	5523.04	6723.92	4847.4	4821.09	5770.33	4685.75	8504.37	8518.86	9162.81	11155.4	13656.2	9385.88	16909.3	12236.3	14338.3	14263.3	14070.1	13102.2	13770	20138.4	14336.5	11886.3	13209.1	15480.3	7	BN05_jasmonates spray_neg_4000cps_230830_339_323_2034manual reintegration_no_techrep.csv	1.6006e-08
1853	4.14	693.076	3271.92	0	0	6070.95	6235.99	4746.54	4311.2	6216.15	5089.06	3291.83	4461.3	3575.68	6629.75	6719.51	6383.23	5334.03	6924.93	5390.74	10725.2	10793.7	10404.2	9303.96	10296.3	11163.3	13839.8	14201.3	15324.5	11250.3	8451.09	12959	7282.63	9477.2	6808.83	7	BN05_jasmonates spray_neg_4000cps_230830_339_323_2034manual reintegration_no_techrep.csv	1.5047e-09
1824	3.94	709.07	5279.47	0	5646.8	4472.08	4655.48	5293.41	4429.3	6757.01	0	5312.23	5042.79	5550.38	7915.36	7352.68	6884.27	9285.87	8947.32	8564.21	13620.1	11074.5	10145.4	15369.2	13369.8	15375.9	16640.5	14684	17673.7	14051.4	15942.4	16029.4	12186	13480.8	16565.1	7	BN05_jasmonates spray_neg_4000cps_230830_339_323_2034manual reintegration_no_techrep.csv	2.219e-08
1121	3.74	709.071	9337.44	10300.5	10061.5	9171.94	8676.71	8884.93	6761.04	7751.66	8010.05	10438.8	9030.76	8867.66	13909.2	11120.6	11455.6	15712.6	15687.3	14891.2	22122.6	20262.6	17819.5	27144.9	24421.1	24232.3	24954.5	25349.6	25293.3	23526.1	24328.2	24170.2	19987	21642.7	23289.3	7	BN05_jasmonates spray_neg_4000cps_230830_339_323_2034manual reintegration_no_techrep.csv	1.6383e-14
1987	2.35	722.057	4916.13	4355.12	4104.84	3905.53	4786.21	4655.94	2324.34	3854.68	3947.94	6295.32	6964.78	6075.29	6486.02	7565	6121.76	8914.96	8431.58	6169.58	10407.9	8434.76	10267.6	9712.67	13592.9	11443.6	8183.95	10236.8	12809.5	11269.1	11657.6	11107.6	7546.54	10891.1	9435.76	7	BN05_jasmonates spray_neg_4000cps_230830_339_323_2034manual reintegration_no_techrep.csv	4.1728e-07
2034	4.06	723.087	3965.5	3906.45	2882.74	3565.69	2801.79	3383.45	2351.3	3033.05	2919.81	4195.96	3925.23	2471.82	6394.71	5156.63	5082.29	6661.15	5433.31	5386.73	8948.54	7830.79	6826.12	10679.9	9192.72	9394.95	11690.1	8722.51	9014.43	8779.42	8681.7	8364.31	7241.49	8746.93	8373.47	7	BN05_jasmonates spray_neg_4000cps_230830_339_323_2034manual reintegration_no_techrep.csv	1.6194e-09
1929	3.68	725.066	4791.72	4454.21	4879.38	3096.49	3771.87	3676.25	2440.33	3338.56	4161.17	4443.18	3557.49	5385.69	4339.72	4088.3	4918.22	6317.08	6858.23	6220.77	8648.66	6980.21	7522.04	10679.8	9606.56	8499.85	10030.9	10334.5	9055.67	10073	11100.6	9471.14	9108.21	9332.89	10908.2	7	BN05_jasmonates spray_neg_4000cps_230830_339_323_2034manual reintegration_no_techrep.csv	1.2787e-10
773	4.29	733.071	20665.7	18600.4	19333.6	19555.1	15856.1	21271.7	16776	17632.3	18207.5	15465.5	16311.5	16057.6	26676.3	19934.5	20183.1	32528.8	21675.9	25858.9	35989.9	32672.6	28517.4	47091.6	44683.8	27318.4	41474.3	41729.3	41531.7	30453.8	44400.1	31262.5	47996.4	46322.4	53534.8	7	BN05_jasmonates spray_neg_4000cps_230830_339_323_2034manual reintegration_no_techrep.csv	3.713e-07
1711	0.65	737.138	4326.89	4609.58	6034.35	5748.21	7123.94	6067.02	3662.53	6873.45	7986.63	5296.89	5127.68	4823	5217.54	7219.22	8063.6	4962.06	3736.66	4727.39	5353.04	4450.82	4992.78	13342.6	13655.8	10593	13458.8	11010.1	11489.9	5224.02	5773.08	6946.14	7147.62	6533.79	4988.76	7	BN05_jasmonates spray_neg_4000cps_230830_339_323_2034manual reintegration_no_techrep.csv	4.1728e-07
1417	4.67	774.196	8391.08	6593.89	6379.08	8104	7934.84	7390.03	5965.29	7415.38	8111.8	8392.86	9908.35	9180.96	11532.4	10099.8	10581.8	11912.1	10980.3	11869.2	15309.9	9601.27	13628.2	18709.8	23787.1	17490.7	25528.6	21376.9	19256.2	16490.5	15397.2	17169.1	12647.6	11319.8	13241.8	7	BN05_jasmonates spray_neg_4000cps_230830_339_323_2034manual reintegration_no_techrep.csv	1.6006e-08
940	4.86	788.211	8882.76	10088.5	10024.2	8335.01	7528.48	9037.66	8112.51	9416.74	9762.58	10488.3	10374	9200.47	12760.8	11984.1	12380.5	17277.2	14383.4	15211.7	24629.7	21190.9	16661.4	29380.6	26015.7	23967.8	27750.6	26665.4	26790.8	20763	22673.7	22714.7	21764.3	22164.7	22007.3	7	BN05_jasmonates spray_neg_4000cps_230830_339_323_2034manual reintegration_no_techrep.csv	8.0356e-12
1212	8.2	788.982	0	0	0	0	0	0	8744.42	8426.48	9866.61	0	0	0	9577.03	7766.48	8032.47	10655.8	13512.9	13582.3	11856.8	12156	12039	13651.4	15382.4	14454	11634.1	11424.8	13602.1	14301.3	12323	11602.9	11718.5	15562.5	12537.3	7	BN05_jasmonates spray_neg_4000cps_230830_339_323_2034manual reintegration_no_techrep.csv	1.8262e-13
1481	3.36	825.155	6414.69	2491.15	3660.47	8237.41	8718.05	7740.29	8278.69	8403.15	6530.37	7693.55	7479.67	5604.51	10901.3	13761.1	9629.95	10172.4	10738.1	9385.01	13145.4	15786.6	15152.8	12226.6	18043.3	19089.9	20669.3	19169	22009	13727.8	10307.9	14076.2	13497.6	16144.3	14132.9	7	BN05_jasmonates spray_neg_4000cps_230830_339_323_2034manual reintegration_no_techrep.csv	3.7106e-08
1375	3.49	839.134	6806.56	7837.33	7386.44	8502.48	7664.22	9087.73	7249.49	8043.32	7219.12	7432.39	7898.15	7422.26	10648.8	4429.27	9250.23	13557.2	9614.23	11748.3	17669.8	16254.2	11369	22968.9	19589.1	22018	19918.9	18486.6	21268.1	14255.6	17629.8	17830.8	12858.5	13509.7	16710.4	7	BN05_jasmonates spray_neg_4000cps_230830_339_323_2034manual reintegration_no_techrep.csv	2.1811e-08
1370	3.27	842.122	7053.71	7297.36	7394.72	6584.81	5325.96	5831.87	4690.05	6220.37	6434.78	7051.94	7530.52	6108.15	9729.17	8858.56	8446.72	11734.2	12563.8	11697.9	18706.8	15401.5	13087.7	21257.4	20891.1	21581.1	19573.9	20963	19855.2	17257	17276.5	18268.5	16164.1	16838.1	17547.1	7	BN05_jasmonates spray_neg_4000cps_230830_339_323_2034manual reintegration_no_techrep.csv	7.7211e-14
1041	3.27	855.129	11756.6	12064.9	12179.6	12328.4	11483.1	9847.25	9245.33	11423.5	10958.5	12774.5	12558.6	11220.7	17871.1	13477	12886.6	19749.8	20150.1	18486.7	27438.7	27013	22233.4	33011.7	29764.3	28498.2	31460	30575.6	30046.8	26408.7	28496.7	27727.4	26084	26219.4	26993.9	7	BN05_jasmonates spray_neg_4000cps_230830_339_323_2034manual reintegration_no_techrep.csv	3.5786e-13
1686	3.36	872.167	5287.35	0	4123.49	7255.24	6970.78	7049.23	5498.83	6688.81	6497.1	7065.96	4804.57	5101.05	9151.78	7991.73	8565	7428.42	8882.49	7700.66	11428.9	14030.6	12956	12521.8	15045.3	18852.1	17394.3	17438.1	19212.6	12610.5	8447.37	12483.7	13514.3	14485.1	13844.7	7	BN05_jasmonates spray_neg_4000cps_230830_339_323_2034manual reintegration_no_techrep.csv	1.4793e-08
2071	3.73	941.683	7133.74	8369.17	7630.03	7367.97	6007.91	6314.67	5737.49	6864.71	7247.78	6758.29	7165.9	6712.62	9333.98	9734.23	8785	11405.4	8807.18	10817.6	13464.3	15668	13111.8	15934.7	14539.8	15285	17586	15601.7	15154	14333.8	13252.9	13117.6	14471	13728.5	14797.8	7	BN05_jasmonates spray_neg_4000cps_230830_339_323_2034manual reintegration_no_techrep.csv	1.0857e-11
983	2.75	949.033	10683.9	10716.1	10293.4	11598.4	10704.6	10440.8	9745.79	9913.68	9514.82	12462.2	11426.1	10481.9	17501.8	15174.5	13669.7	17239.9	17724.1	16657.4	18535.3	18929.2	18230.2	26195.6	27201.5	24025.1	24138.2	24829.9	25558.4	26011.6	25136.2	25402.1	20794	21914.6	24350.3	7	BN05_jasmonates spray_neg_4000cps_230830_339_323_2034manual reintegration_no_techrep.csv	2.4664e-14
1862	1.47	955.039	7780.03	7856.64	6189.66	5740.4	5066.56	5155.1	5109.87	5708.33	5959.34	8304.01	8566.34	7699.63	11617.5	9228.83	9076.45	13667.4	12121.8	11638.4	15805.3	14487.5	12841.5	12436.6	14378.6	13565.8	14901.5	14885.1	15495.3	11405.3	12906	12018.7	11014.5	12892.9	12977.3	7	BN05_jasmonates spray_neg_4000cps_230830_339_323_2034manual reintegration_no_techrep.csv	1.3089e-10
1435	2.36	1011.1	7202.87	7560.73	6028.32	7693.65	6285.33	7559.12	6244.58	4888.46	6784.15	8926.09	8077.93	8123.33	10312.8	11576.3	10622	13328	12470.7	10817.3	16656.8	14972.7	14765.6	17319.5	18774.8	16713.6	14478.6	16836.5	18500.2	14827	15862.1	17800.1	14407.9	16870.3	14794.5	7	BN05_jasmonates spray_neg_4000cps_230830_339_323_2034manual reintegration_no_techrep.csv	1.0035e-10
1333	2.92	1039.14	9165.6	8340.58	7679.31	7703.35	9722.2	8401.65	7096.35	8396.78	10038.6	9979.25	9440.63	8526.13	11692.9	11372	11046.1	14642.6	12582	12972.8	19878.4	18094.7	14619.1	21806.2	20168.1	20813.9	22235.7	20851.3	19992.2	18961.2	19707.2	18588.9	17526.1	18132.1	19338.5	7	BN05_jasmonates spray_neg_4000cps_230830_339_323_2034manual reintegration_no_techrep.csv	8.5278e-12
2066	3.5	1101.22	4492.91	4116.15	2843.71	0	0	0	0	0	0	4592.45	5012.32	4831.98	7021.61	6263.8	4525.02	7971.61	6480.38	5464.23	9846.08	7760.26	8472.41	5631.29	8138.92	6680.52	5118.33	6189.68	7391.9	10475.3	9210.01	9750.87	9065.31	9946.21	8489.55	7	BN05_jasmonates spray_neg_4000cps_230830_339_323_2034manual reintegration_no_techrep.csv	1.6963e-10
1006	1	1119.03	14069.7	14776.8	15338.4	12473.7	13242.9	13240.9	8221.15	12616.9	14002.2	15545	12867.1	15169.7	7573.77	17962.9	16866.6	21031.8	18595.9	19572	28323.6	25679.3	20765.8	29869.5	25969.4	24641.3	25449.4	27763.2	25424.3	24191.2	30015.5	27895.8	24714.3	24789.4	26435.4	7	BN05_jasmonates spray_neg_4000cps_230830_339_323_2034manual reintegration_no_techrep.csv	2.9116e-07
1538	1	1364.06	10336.5	10804.2	11414	9245.82	11623.5	9305.95	6926.42	9013.71	11446	12068.1	9752.87	9567.92	17221	15177	13866.1	17328.5	14793.2	14138.2	20121.3	19222.5	17174.9	20647.2	22879.8	19103.4	18407.4	19801.9	20264.3	18719.3	19219.9	18561.3	20419.1	16610.2	17187.1	7	BN05_jasmonates spray_neg_4000cps_230830_339_323_2034manual reintegration_no_techrep.csv	1.4339e-08
1229	2.75	1397.1	13832.2	13281.1	13984	13633	11666.4	14348.1	11378.6	13807.9	12996.7	16095.3	16293.5	15418.4	18638.9	16379.9	13870.2	22709.5	19470.6	21213.3	16197.9	17646	19273	25985.9	33395.7	22564.9	23129.2	25521.4	24868.1	28111	28038.7	27444.8	23438.3	22347.6	23052.6	7	BN05_jasmonates spray_neg_4000cps_230830_339_323_2034manual reintegration_no_techrep.csv	2.7733e-08
2058	1.47	1406.1	8800.5	6260.72	5981.72	6369.62	5793.99	6434.31	4710.65	5435.3	6127.9	8662.88	9377.13	9693.97	12120.5	10152.1	9745.76	14096.8	11989.7	11332.9	14050.6	15218.1	16362.3	11200.7	13875.3	13299.7	12081.8	15637.3	13869.6	14631.8	13181.5	10354.5	11495.6	12948.5	12844.1	7	BN05_jasmonates spray_neg_4000cps_230830_339_323_2034manual reintegration_no_techrep.csv	1.0104e-07
1758	2.36	1490.2	8088.6	8547.29	5666.84	9519.48	6961.78	9120.47	6829.86	4481.46	6732.41	10449.2	9519.88	8526.53	11762.9	12449.4	10695.5	16318	12830.5	12077.4	18309.7	15318.4	17754.1	15337.8	20558.9	22236.5	16476.8	19692.7	20544.6	16749.4	17273.9	17627.4	16683.9	16766.8	18163.4	7	BN05_jasmonates spray_neg_4000cps_230830_339_323_2034manual reintegration_no_techrep.csv	1.7114e-08
1599	4.85	1523.51	7816.83	8026.39	7416.97	8957.27	8013.26	8638.38	7149.47	8896.87	9017.75	7809.77	10033.8	7158.85	9994.98	11112.9	11107.3	12486.2	12268.9	11701.2	14360.6	12849.7	12758.2	16747.6	18272.9	17846.4	17516.2	18628.2	17652	16093.6	18935.7	17894.2	16741.4	16892.2	17763.1	7	BN05_jasmonates spray_neg_4000cps_230830_339_323_2034manual reintegration_no_techrep.csv	1.2268e-12
1434	2.92	1532.24	9194.65	10099.7	7082.92	10019.7	9018.5	10142.5	8586.11	7018.53	9597.14	10159.6	12033.9	10536.7	12717.9	12647	11219.9	17143.7	17040.8	14249.7	23287.1	22310.3	18967.8	25043.4	25478.8	22365.5	18539.3	23689.1	22801.3	20673.1	21325.2	20060.8	19624.3	20669.6	20139.1	7	BN05_jasmonates spray_neg_4000cps_230830_339_323_2034manual reintegration_no_techrep.csv	4.2751e-11
2001	3.48	1533.34	6753.11	7582.83	7759.36	5772.01	4939.1	5242.67	5479.25	6448.62	7478.89	6932.39	5983.36	5990.72	7803.6	7567.5	8835.44	9551.73	9043.09	9197.55	12920.3	12923.9	9744.83	17256.2	13727.6	14471.7	15962.5	13151	12706.1	11023.8	12262.4	11813	10893.7	11225.9	12936.9	7	BN05_jasmonates spray_neg_4000cps_230830_339_323_2034manual reintegration_no_techrep.csv	7.0674e-09
1761	3.48	1533.35	6700.52	7634.11	7855.39	5967.9	6960.93	6977.66	5473.67	6454.27	7560.47	7016.52	6555.95	6194.79	7829.93	7580.22	8904.19	9701.34	9051.22	9313.39	12900.6	12948.6	10555	17277.3	13871.4	14604.2	16052.8	13149.5	12642.4	11068.5	12229.5	12225.8	10965.8	11289.5	13091.9	7	BN05_jasmonates spray_neg_4000cps_230830_339_323_2034manual reintegration_no_techrep.csv	7.9802e-09
2059	4.22	1787.4	5817.08	6611.97	6134.8	4964.54	4493.09	4428.17	4275.72	3538.84	5004.67	4894.53	4622.87	5133.96	5280.24	5508.33	4827.77	8293.8	7859.7	6866.79	10152.7	11780.6	7925.25	13707.2	12734.6	12089.1	12530	12697.3	12510.8	9111.32	13260.1	10065.4	10872.3	11142.5	11917.4	7	BN05_jasmonates spray_neg_4000cps_230830_339_323_2034manual reintegration_no_techrep.csv	7.7778e-10
1951	4.22	1787.4	7673.45	9206.42	8942.84	6643.62	5950.39	6767.19	6723.29	5142.18	7089.73	7085.04	6103.44	7002.07	7696.24	7306.54	7205.68	11594.7	10568.5	9976.31	14640	14961.6	11386.9	19175.1	16819.6	17579.2	17297.4	19191.1	17307.5	12938.8	18249.1	14207.4	15275	15298.4	16102.1	7	BN05_jasmonates spray_neg_4000cps_230830_339_323_2034manual reintegration_no_techrep.csv	1.4549e-10
1422	3.99	1835.39	9324.55	12519.3	11768.3	5955.08	5570.23	5875.48	4752.98	6905.07	5707.71	10734.8	9084.14	7485.44	11357.6	9112.59	9595.03	16582.5	14505.6	14857.3	19906.8	20159.3	16050.2	23548	20046.6	20130.8	19298.5	21525.8	21754.7	19312.7	23910.2	22465.2	19362.2	17830.5	24438.2	7	BN05_jasmonates spray_neg_4000cps_230830_339_323_2034manual reintegration_no_techrep.csv	5.3544e-10
1344	3.73	1883.37	11482	12993.3	11381.8	11971.9	10729.4	10087.4	9811.42	10597.1	11038.6	12090.5	11554.4	12090.5	15415.4	15849.2	13766.7	19733.9	15696.7	16483	22747	24158.2	21016.3	25161.8	23881.8	25217.1	28008.2	25914.8	24957.3	22359.4	22040.3	21123.2	23331.7	21809.7	24977.5	7	BN05_jasmonates spray_neg_4000cps_230830_339_323_2034manual reintegration_no_techrep.csv	7.3562e-13
1916	4.05	1925.41	5189.44	5826.5	5000.83	6741.97	6264.86	6045.67	6323.06	7529.21	7738.47	5302.82	5045.83	3011.39	11115.8	10701.3	7843.67	9881.65	8715.59	9017.13	16729.2	17306.8	14052.4	15265.6	14970.1	15341.1	17275.4	19302.3	17451.4	10665.8	9300.35	12266.4	12198	13645.2	13470.4	7	BN05_jasmonates spray_neg_4000cps_230830_339_323_2034manual reintegration_no_techrep.csv	1.7018e-11
1907	3.48	2273.56	10961.9	12297.9	13297.3	12287.6	9937.38	11623.3	9564.84	10633.4	11905.6	10484.2	9844.73	10319	13297.9	12709.9	13750.2	17131.8	14155.5	15471.2	20177.8	19359.8	14033.9	24808.9	23342.6	21530.1	23263.3	23997.2	23215.2	17285.8	27043	20612.6	19193.2	18400.1	24421	7	BN05_jasmonates spray_neg_4000cps_230830_339_323_2034manual reintegration_no_techrep.csv	4.4613e-07
1340	3.27	2321.54	14809.4	0	14049.9	15034.9	16117.5	16748.8	11553.4	14410.3	13725.4	20454.9	17004.5	17107.3	23361.9	22729.4	18549.8	20473.8	22440.4	21003.7	30056.7	25629.4	24507.9	27317	32442.4	34265.7	28282.2	28158.2	31561.7	29154.6	25744.9	28147.3	25428.5	29520.7	23900	7	BN05_jasmonates spray_neg_4000cps_230830_339_323_2034manual reintegration_no_techrep.csv	1.5655e-06
1833	4.23	2365.57	12290.9	13230.5	12387.6	7770.27	9280.5	11079.1	9748.67	9779.6	9714.7	10163.7	9771.99	9800.1	12813.2	13051.7	10797.4	14773.8	12992.5	16213.5	17369.3	21283.1	15374.7	24502.9	22996	18991.9	22333.1	25704.8	21771.3	19597.1	20986.6	18232.6	21226.6	18652.9	21721.2	7	BN05_jasmonates spray_neg_4000cps_230830_339_323_2034manual reintegration_no_techrep.csv	5.5701e-09
1942	4.23	2365.57	11422.5	12918.5	12083.5	8367.14	8911.19	10789.2	10012.6	9985.9	9656.98	10171.4	9892	8985.03	12574.2	13250.3	10842.9	14669.6	13040.3	16203.7	16950.1	21172.3	15304.9	24418.1	23046.8	18944.9	22135.8	25625	21624.8	19419	20707.9	18074.1	21055.1	18692.4	21636.7	7	BN05_jasmonates spray_neg_4000cps_230830_339_323_2034manual reintegration_no_techrep.csv	4.8924e-09
1914	4.06	2549.58	6688.79	6295.85	7260.1	7624.07	7798.63	7831.33	0	0	7731.84	7551.12	6367.95	7283.52	9716.48	10521.6	8362.86	10064.4	11253.4	11228.4	17632.5	16466.9	14515.8	16160.2	17430.5	17289.2	17815.3	19840.7	18388.4	11331.8	13529.2	13645.2	13261	13285.3	15818.3	7	BN05_jasmonates spray_neg_4000cps_230830_339_323_2034manual reintegration_no_techrep.csv	4.8068e-09
2044	4.22	2944.74	8678.95	10461.9	9125.5	7341.29	7644.99	8258.64	6777.36	7838.86	7652.66	6922.92	6841.46	5758.75	10024.6	8536.45	8368.52	9559.71	8937.68	10393.6	12182.9	14498.9	10983.3	16842.5	15354.4	16795.9	15437.1	15802.7	15336.3	13715.5	13761.9	12818.7	11474.4	13144.9	13252.2	7	BN05_jasmonates spray_neg_4000cps_230830_339_323_2034manual reintegration_no_techrep.csv	8.8144e-11
1956	4.22	2944.74	11389.7	14550.6	12768.4	9794.94	10191.3	10525	8859.82	10943.5	9762	8821.43	9663.65	8436.22	13360.9	11621.1	11161.8	13064.5	12928.2	14235	17248.3	20850.1	15868.8	22876.5	20607.1	22183.4	21995.8	23384.4	21507	18824.9	19779.7	18196.6	16616.2	18450.7	18027.5	7	BN05_jasmonates spray_neg_4000cps_230830_339_323_2034manual reintegration_no_techrep.csv	4.5437e-11
2019	3.47	3013.78	0	10486.2	8923.91	8469.42	6898.65	9506.56	7781.21	8962.77	10473.2	10251.8	8712.17	8343.54	10915.5	10233.7	9553.87	15567.2	12831	13031.1	14618.9	16866.9	14348.8	19005.6	17001	18160.9	19542.5	17625.4	18466.6	14899	19914.3	15825.7	14932.8	14311.5	16402.6	7	BN05_jasmonates spray_neg_4000cps_230830_339_323_2034manual reintegration_no_techrep.csv	4.384e-06
1485	4	3023.72	17516.6	19042.8	20825.5	12482.2	10990	12098.4	11254.2	12144.4	12987	16524	0	15512.3	19782.5	18595.6	0	27939.7	26461.1	24256.3	29551.2	32315.8	24957.9	38779.5	30868	31939.4	30730.6	30266.4	31241.1	34476.2	34930	34972.2	29521.4	29242	29132.3	7	BN05_jasmonates spray_neg_4000cps_230830_339_323_2034manual reintegration_no_techrep.csv	3.6318e-06
1973	4	3024.72	9617.3	0	11710.1	7322.07	6768.85	6788.36	6358.61	6720.08	7253.84	8971.27	9899.89	9117.32	11236.2	10864.6	9259.09	16744.3	14520.1	14101.2	16185.4	19394.1	13713.5	22409.5	17916.1	18438.9	17759.6	16489.9	17833.6	18683.4	20123.5	20207	16186.2	16673.5	15547.5	7	BN05_jasmonates spray_neg_4000cps_230830_339_323_2034manual reintegration_no_techrep.csv	7.5686e-07
178	1.18	86.0366	131994	109506	116977	111329	130396	132392	106907	103811	115436	151391	107108	153252	93341.4	118277	113314	127996	161660	143283	104395	122249	115697	80245.3	102071	93085.3	73302.1	78974.2	99970.4	177751	167368	148468	169845	173894	169344	8	BN05_jasmonates spray_neg_4000cps_230830_339_323_2034manual reintegration_no_techrep.csv	3.4103e-06
338	0.66	113.084	54754.2	36538.1	41784.6	22504.7	27959.1	31134.5	23796.1	21476.5	24974.2	25746.7	26944	28313.6	16958.6	30739.6	23144.8	22091.2	23603.2	26482.7	23638.6	22859.2	19757.2	36122	19110	22683.1	19551.7	19985	18820.3	69664.3	40704	68352.6	114292	89599.7	94895.4	8	BN05_jasmonates spray_0-4min_pos_4000cps_230830_no_techrep.csv	4.705e-09
298	0.75	113.084	35286	24887.2	25697.9	23396.5	28402.3	25409.7	23613.9	23190.2	21473.9	23172.4	25494.6	25549.6	13236.6	27378.9	21309.5	19589.3	21586.1	23129.8	20011.7	17933.6	29981.7	0	32114.3	24126.7	23763	22889.9	28596.5	85407.4	44785.6	66863.5	65054.3	104947	94360	8	BN05_jasmonates spray_0-4min_pos_4000cps_230830_no_techrep.csv	2.2246e-06
105	0.62	118.045	160146	109327	103656	38729.1	38516.1	48657.4	28377.2	32189.3	38739	120314	104711	169430	70416	99575.9	79539.2	153944	177358	154408	161191	146472	131281	119259	79793.9	94227.6	57712.3	68529.8	59044.3	309206	170954	247760	369696	316877	341570	8	BN05_jasmonates spray_0-4min_pos_4000cps_230830_no_techrep.csv	1.6064e-09
205	2.24	129.058	120782	58629.4	81561.4	33030.7	36495.2	41904.6	40859.7	33149.6	39351.4	82061.6	77109	139896	43711.2	34074.1	35524.2	95617.8	106672	88558.5	47531.9	34586.9	43414.9	58003	62962	52693.9	34990.1	40617.8	37286.3	164036	138265	140354	101831	72591.1	91459.9	8	BN05_jasmonates spray_0-4min_pos_4000cps_230830_no_techrep.csv	5.7581e-07
447	0.93	132.059	25085.5	17434.7	21068.1	9070.17	13540.1	12098.1	9213.66	11504.5	11956.3	16998	20532.9	26090.4	13099.3	18166.7	18197.7	21150.9	35498.7	24852.6	26106.3	26334	34399.1	14515.7	20040.8	26974.5	19497.5	11826.3	19602.5	57719.1	39445.6	41200.5	81742.3	74304.5	58774.1	8	BN05_jasmonates spray_0-4min_pos_4000cps_230830_no_techrep.csv	1.5603e-08
370	0.58	133.046	80926.1	83801.5	51562.6	25061.2	36066.5	20794.2	24717.7	26680.9	29512.5	25609.9	30261.6	26018.2	37801.5	27121.6	22202.6	64565	70587.8	66143.5	59324.7	87734.9	55674.1	37186.3	48561.9	43964.1	43307.7	63367.6	57351.3	105846	120729	83504.5	86278.1	108210	124469	8	BN05_jasmonates spray_neg_4000cps_230830_339_323_2034manual reintegration_no_techrep.csv	1.9855e-07
217	0.97	136.019	53833.6	69382.4	62394.7	50073.3	64905	60190.1	62106.2	64887.4	56442	57314.4	62295.8	69611.5	55778.8	65182.3	56891.8	73395.2	68542.1	74735.1	62906.9	85389	65240.5	73936.4	85154.4	63778.7	65764.9	73985.1	78932	98569.4	92708.5	93567	145788	137221	165628	8	BN05_jasmonates spray_0-4min_pos_4000cps_230830_no_techrep.csv	2.0854e-09
211	0.66	144.042	97453.8	100830	94281.3	96047	85722.5	70020.5	56461.1	48899.3	53656.4	85788.5	76994.8	67275.6	65471.1	66701.6	59956.5	83829.6	86786.8	83966.8	100176	84696.8	87611.2	52406.1	46748.8	88971.2	46580.5	42403	49375.3	157742	117995	109432	90253.2	91481	94476.6	8	BN05_jasmonates spray_0-4min_pos_4000cps_230830_no_techrep.csv	6.6498e-06
403	0.65	144.081	74153	74287.2	67135.6	44950.4	35457.7	40121.4	35202.5	26602.2	24814.4	67190.6	56167.5	47582.7	34730.4	43551.9	34545.8	67591.7	57878.1	67300.4	72567.3	70392	73481	30331.6	30439.3	48265	30167	30894.1	35846.6	124562	104077	96589.6	76907.9	79282.2	94934.6	8	BN05_jasmonates spray_0-4min_pos_4000cps_230830_no_techrep.csv	1.467e-09
1128	2.8	145.053	8435.15	5171.53	6694.49	7961.13	7435.85	7807.38	8163.79	6766.18	5965.12	6006.51	6455.76	6762.56	6248.03	7546.38	6059.57	5884.21	6666.03	5850.87	4774.8	5619.84	6661.52	3411.97	4479.28	4297.13	3724.44	3854.88	5817.28	12841.7	7504.56	15354.5	22338.2	27545.1	23556.5	8	BN05_jasmonates spray_neg_4000cps_230830_339_323_2034manual reintegration_no_techrep.csv	5.8921e-10
518	1.97	145.055	119002	60409.9	69048.3	60245.2	55425.2	67489.4	70644.5	85640.9	61832.5	71288.9	80930.2	114703	93112.7	85483.7	94745.2	67980.6	70112.6	110564	67944.7	45493.6	38553.7	79787.1	76916.2	33459.7	61412.9	51824	51183.1	113358	127753	105515	174796	184732	159032	8	BN05_jasmonates spray_0-4min_pos_4000cps_230830_no_techrep.csv	7.1813e-06
199	0.93	149.07	82273.1	97646	106591	84407.6	101199	96481.6	85384.7	86626.2	66885.5	80594.5	83298.3	77605.9	59347.8	69366.2	67329.3	82130.6	101450	107797	76264.4	93361.1	79585.6	119513	104100	84536.3	76493.4	62469.7	87213.6	155413	145396	127775	204322	143064	157504	8	BN05_jasmonates spray_0-4min_pos_4000cps_230830_no_techrep.csv	1.8188e-06
710	3.93	159.07	26474.5	23144.3	20408.5	2198.99	3301.41	2211.04	3406.1	3264.36	2792.41	11104.2	11231.5	12446.6	0	2157.98	2508.33	12857.5	16164.5	15651.6	0	3601.75	2026.75	6244.53	7771.93	3287.6	2082.56	2273.14	0	23443.4	34202.1	12986.7	2849.32	3180.35	3678.31	8	BN05_jasmonates spray_0-4min_pos_4000cps_230830_no_techrep.csv	2.0724e-07
101	1.73	160.092	122414	97303.1	79861.7	52477.3	56163.5	82107.2	75444.7	45520.5	65567.1	130141	77888.6	202110	121044	122659	97782	131298	177529	106173	130143	129054	133322	92961.1	162614	149458	78739	116958	120901	351148	238718	288285	323221	370298	371494	8	BN05_jasmonates spray_0-4min_pos_4000cps_230830_no_techrep.csv	2.5835e-08
399	0.74	162.017	38909.3	29531.7	49675.6	41832.2	42592	54590.4	28337	27628.5	30620.3	47991.6	38708.3	46323	19182.8	32494.2	34320.4	34486.1	36780.9	46195.2	37073.8	33257.7	28558.6	50525.1	49227.1	43317.5	41069.1	40680.8	44289.5	65576.3	68204.5	59982	52256.3	57821.9	55468.2	8	BN05_jasmonates spray_neg_4000cps_230830_339_323_2034manual reintegration_no_techrep.csv	6.6975e-06
231	1.82	164.052	79875.1	63983.5	58548.7	25320.6	26746.8	27022.1	20208.8	22698.7	22775.8	48332.6	46439.6	70164.3	36296.7	47009.2	37565.5	65876.6	63835	56020.3	98488	68853.8	83863	32811.2	56292.4	50406.8	38909.8	59652.4	61993.9	161091	94938.7	109629	109749	115479	118651	8	BN05_jasmonates spray_0-4min_pos_4000cps_230830_no_techrep.csv	3.7426e-07
602	2.16	168.042	33996.9	24067.4	28272.5	17803.3	20850.1	18406.6	18556.6	17851.3	17787.4	34940.6	31920.1	38452.7	21134	23309.8	22096.6	34227.6	31820.8	32384.1	23644.4	22363.5	27451.7	25317.2	30908	28679	17747.2	20311.6	22302.9	46426.6	45281.7	39819.7	21658.4	24918.5	23936.5	8	BN05_jasmonates spray_0-4min_pos_4000cps_230830_no_techrep.csv	7.0664e-09
461	8.57	172.109	43974.5	36511.6	34360.3	44833.9	35525.3	43092	40747.4	37320.1	36683.7	12504.9	18682.3	29316.2	38902.6	17668.5	14176.3	34424.9	32297.2	25302	42538.1	33144.3	39294	35313.3	42325.8	38907.7	50471.4	44237.6	48148.7	88967	61930.1	78805.8	70492.2	102594	97048.7	8	BN05_jasmonates spray_neg_4000cps_230830_339_323_2034manual reintegration_no_techrep.csv	2.1884e-07
43	1.18	174.016	714504	575086	606004	591634	677184	692127	576207	536518	615549	824151	571619	849573	487762	664320	610779	684953	915530	765833	551246	658833	634652	459651	571384	483781	401465	401643	536154	994049	927014	840858	953099	1.01187e+06	947597	8	BN05_jasmonates spray_neg_4000cps_230830_339_323_2034manual reintegration_no_techrep.csv	4.2881e-06
34	2.29	174.108	320387	265992	203811	162833	177234	279783	188282	139739	175028	297072	227955	494770	291123	278102	237743	372816	484498	311067	324649	324930	347561	200976	341393	348086	176619	231912	246840	1.04705e+06	662971	727266	843716	808760	918506	8	BN05_jasmonates spray_0-4min_pos_4000cps_230830_no_techrep.csv	6.3451e-08
642	4.06	176.032	24887.5	19087	40220.2	3463.94	6034.8	12796.7	5277.07	2754.25	3238.19	41898.9	35499.1	68860	9877.07	4462.42	5040.35	24354.3	21419.5	25874	6978.35	4590.99	4527.47	29324	21191.9	10346.1	5525.28	8069.05	6178.32	37519.1	70008.6	47804.6	30504	19567.1	29048.5	8	BN05_jasmonates spray_neg_4000cps_230830_339_323_2034manual reintegration_no_techrep.csv	7.1413e-06	in-source fragment of ascorbigen
150	0.58	176.051	188284	181438	115528	48749.3	78037.1	42315.5	49028.6	60436.9	61710.9	51568.2	61717.2	52375.4	81983.2	54663.3	41765.6	150684	163713	153047	137868	202793	133412	80147.8	104922	95145	94855.9	150082	145672	254303	295609	205025	203459	268324	311826	8	BN05_jasmonates spray_neg_4000cps_230830_339_323_2034manual reintegration_no_techrep.csv	1.2507e-07
126	0.58	176.054	193514	210499	151969	54924.3	72701.3	45311.9	58067.2	56430.8	61827.3	70756.8	69613.9	67124	63169.1	64888.7	49001.2	156967	173963	167951	150256	210687	146254	89981.9	105157	111689	103448	143846	142709	274221	255192	234579	201596	257233	291924	8	BN05_jasmonates spray_0-4min_pos_4000cps_230830_no_techrep.csv	1.524e-09
527	2.8	189.043	18921.5	14752.2	15639.9	20635.6	18715.1	19945.3	19927	14847.8	14635.4	15072.4	17042.6	18999.1	16201	17609.6	14234.4	15793	18964.2	14526.8	14587	15545.3	18815.2	9053.23	12222	12502.7	9841	10442.5	13037	39177.6	19224.7	43523.2	68883.6	75547.4	66541.7	8	BN05_jasmonates spray_neg_4000cps_230830_339_323_2034manual reintegration_no_techrep.csv	1.2321e-10
183	0.76	190.01	106103	71646.5	132216	126714	89574.4	139462	99727.6	69394.9	70851.6	143536	139453	156372	87227.6	114277	116876	129505	126781	139071	130036	117420	126713	138933	130549	123158	124302	121435	122730	203271	193708	190316	120464	149139	133817	8	BN05_jasmonates spray_neg_4000cps_230830_339_323_2034manual reintegration_no_techrep.csv	9.8222e-06
608	0.76	190.01	103074	70002.5	129696	97487.7	89681.2	136796	100935	72903.9	75155.9	138340	138793	153564	93487	112359	113698	126405	127397	136165	128782	113789	122096	136946	131740	124128	122803	117687	120663	200842	191977	188455	116727	152785	132240	8	BN05_jasmonates spray_neg_4000cps_230830_339_323_2034manual reintegration_no_techrep.csv	8.0211e-06
577	1.31	192.027	89380.6	68833	76452.4	70847.9	78960.2	82011.8	87084.5	73023.9	69932.5	68639.2	85255	97357.2	7319.56	75185.7	69655.5	74746.9	114762	102633	49444.6	66098.7	67643	52088.5	55740.5	53699.5	64131.4	57599	92825.4	195573	151456	133260	262315	253186	215594	8	BN05_jasmonates spray_neg_4000cps_230830_339_323_2034manual reintegration_no_techrep.csv	1.1394e-08
134	1.31	192.027	89936.2	86453.7	68949.9	72204.4	89620	81472	88882.1	82053.9	69959.9	80208.8	87375.3	104685	7458.78	75762.1	70043	77006.7	116531	106974	40684.7	72885.8	70971	51829.3	62661.7	63858.1	72279	69336.9	92692.7	195726	147719	139079	254788	259263	219055	8	BN05_jasmonates spray_neg_4000cps_230830_339_323_2034manual reintegration_no_techrep.csv	1.2163e-08
835	3.47	192.118	7042.28	5542.1	5378.83	3177.7	2961.4	4471.41	4146.31	3084.48	3197.62	4102.72	3748.84	5118.16	6742.17	5994.02	5230.28	9550.47	11346.3	9313.23	7039.14	9269.92	8118.93	5410.91	8218.08	4661.54	3036.88	5412.12	5795.29	23615	15675.9	10498.1	12008.1	15161	15972.7	8	BN05_jasmonates spray_0-4min_pos_4000cps_230830_no_techrep.csv	9.5591e-06
557	2.29	193.13	16233.1	14188	11086.8	8446.58	9842.45	14298.6	10198.5	6434.69	8621.97	15727.8	10533	26954.5	14830.5	14352.6	12957.3	19561.6	25281.9	15920.8	15853	16347.4	17852.5	10858.2	17786.3	17615.9	8705.61	12649.7	13635	50810.2	34233.9	37036.2	43079.2	39908.3	46518.8	8	BN05_jasmonates spray_0-4min_pos_4000cps_230830_no_techrep.csv	7.9949e-08
563	8.57	212.141	38114.8	27874.3	29167.2	35615.5	27593.8	33285.2	31684.1	29834	30492.6	12579.3	15912.6	26573.6	35837	17665.2	13204.2	29488.1	24842.9	21245.1	35478	27796	34007.4	27329.5	33509.7	28995.1	39345.7	38396.2	39825.2	69192.1	46865	64514.3	52386.5	80731.2	73785.6	8	BN05_jasmonates spray_neg_4000cps_230830_339_323_2034manual reintegration_no_techrep.csv	3.3277e-06
757	3.29	224.032	42612.2	27461.1	32973.6	9577.88	12005.9	14157	10384	8687.97	8498.15	27988.5	25375.5	38093.4	18706.4	14047.4	15939.7	24708.4	19065.8	27407.1	14278.6	7570.41	11754.3	15625.9	18112.3	6997.48	11433.9	8359.17	8855.25	29987.2	47902.3	26033.1	33381.2	33610.1	34943.9	8	BN05_jasmonates spray_neg_4000cps_230830_339_323_2034manual reintegration_no_techrep.csv	4.0278e-06
358	0.93	240.083	63320.1	72570.7	113266	10125.6	12781.2	13120.6	4617.9	7160.94	3775.11	82792.6	97089.2	135864	39782.5	25740.9	25403.5	57625	56688.9	56970.4	35688.3	27124.8	23934.6	45904.2	53762	35176.8	19274.2	28289.7	27945.8	88468.7	129656	85999.7	54238.9	62326.6	51725.2	8	BN05_jasmonates spray_neg_4000cps_230830_339_323_2034manual reintegration_no_techrep.csv	2.8386e-07
486	0.66	243.085	55796.8	46052.6	41114.1	9834.58	16713.9	9470.4	13167.6	12241.6	13298.7	18846	18713	18658.3	7215.18	13475.3	8911.93	24056	33395.5	34973.6	12026.3	27341.2	17898.9	14228	14568.5	16032.8	9933.28	13702	11495.2	50953.6	58421.8	45150.4	41154.4	35653.7	57331.4	8	BN05_jasmonates spray_0-4min_pos_4000cps_230830_no_techrep.csv	2.0022e-08
439	4.06	245.069	41172.7	34947.5	63896.3	8610.34	10942.6	23910.3	11361.7	7007.76	5557.47	66995	55537.8	97592.6	18044.2	9942.71	9469.28	39521.5	35959.7	41571	13735.1	9472.41	8495.65	43891	33557	17619.1	12004.1	14044.3	12498.2	57377.3	94580.1	69115.1	45855.9	32856.9	44913.5	8	BN05_jasmonates spray_neg_4000cps_230830_339_323_2034manual reintegration_no_techrep.csv	1.3715e-06
533	2.88	248.08	39120.3	27353.1	28484	17507.3	17100.6	17098.7	16542.5	16236	13435.8	37105.4	28029.6	31810.2	8902.09	16625.9	13659.5	30419.5	39031.3	33827.9	16760.7	20876.6	21290.3	30744.1	34621.2	34070.2	18591	20132.5	24871	58289.2	45544.1	52634.4	23293.5	22545.3	25970	8	BN05_jasmonates spray_0-4min_pos_4000cps_230830_no_techrep.csv	9.6132e-09
505	1.51	251.102	20048	10886	14427.2	15303	16149.7	15005.3	14888.4	12278.6	11175.3	12576.6	14223.8	22553.5	19122.1	12760.6	12385.7	13356.4	14636.3	11086.6	23646.4	12587.7	21531.2	11807.4	21031.8	17627.4	16474.6	20225.2	27343.5	60361.6	29416.1	52611.8	48119.9	53821.3	50938.2	8	BN05_jasmonates spray_0-4min_pos_4000cps_230830_no_techrep.csv	1.005e-06
924	2.97	261.064	20960.1	11175.7	34002.4	2463.38	3740.37	7053.94	2937.47	3996.45	0	24700	25884	41116.3	8245.14	6440.37	7034.11	8856.63	7837.72	11749.5	5486.38	2449.61	2853.02	8429.99	5671.38	3599.91	2707.26	2342.76	2623.98	15933	33495.1	23740.5	31928.9	25185.8	23521.3	8	BN05_jasmonates spray_neg_4000cps_230830_339_323_2034manual reintegration_no_techrep.csv	4.7181e-06
712	1.79	261.984	21809.4	21208.9	28539.5	11341.6	12864.9	18489.2	9313.62	10118	6277.39	28391.2	24619.8	26764.2	16463.7	16430.7	14852.4	25235.1	19991	21569.5	20050.8	17288.8	17717.6	17965.3	18100.4	16258.5	16558.3	16114.3	15867.4	20239.7	29635.4	24531.7	23019	19174.4	21004.6	8	BN05_jasmonates spray_0-4min_pos_4000cps_230830_no_techrep.csv	3.5832e-06
449	1.39	273.14	14754.4	11445.6	10866.8	9931.58	10490.2	9260.52	10280.4	9446.26	7456.59	12463.7	14305	12600.4	14077.8	17541.5	13700.4	16081.7	22131.8	17032.9	12444.6	21032.7	15529.4	9731.98	14892.6	14849.9	13279.4	12550.2	14129.4	36084.9	18496.1	35645.3	60673	59284.3	68691.5	8	BN05_jasmonates spray_0-4min_pos_4000cps_230830_no_techrep.csv	9.8995e-11
686	0.57	274.024	72339	0	65834.6	16579.6	23707	9149.34	14954.2	18865.7	20230.1	27133	26878.8	28474.6	8859.23	17691.3	13720.3	57664.3	46848.1	58146.5	48686.2	67706.8	42284.6	42765.1	33236.6	27703.4	35567.3	42734.1	40915.3	73750.3	86145.4	86403.7	102298	86105.4	106686	8	BN05_jasmonates spray_neg_4000cps_230830_339_323_2034manual reintegration_no_techrep.csv	6.1511e-06
513	1.61	279.078	26852.3	25642.2	21383.9	16906.9	20689.1	15723.6	18462.1	18499.2	18488.8	19150	20348.3	21138.8	13444.6	23046.4	19520.1	33830.3	29108.6	24711.3	29532.3	31909.6	32583.7	20479.9	30091.7	23420.7	25884.5	31997.2	30297.9	41722	36132.2	35320.1	51748.3	55414.8	56791.1	8	BN05_jasmonates spray_0-4min_pos_4000cps_230830_no_techrep.csv	1.0241e-09
900	1.61	279.078	18524.4	16061.9	13366.8	10048.1	11890.1	10310.5	14496.1	10743.1	10804.7	11414.4	13547.3	15116.7	11461	13474.2	11307.2	17177.1	16348.9	14323.5	12118.3	15970	18086.6	7261.4	13040.1	10656.9	11153.3	13083.9	16020	27272.6	18181.4	19070.4	31730.9	31804.7	31369.9	8	BN05_jasmonates spray_neg_4000cps_230830_339_323_2034manual reintegration_no_techrep.csv	1.3586e-07
394	0.6	280.058	119267	120326	104975	23950.3	21560.8	19870.9	19805.1	17165.7	23613.8	70714.5	47144.3	45837.9	32609.2	43387.1	33782.8	51149	78939	57402.6	71437	67003.5	63051.7	52921.8	53307.3	54562.3	49461.2	52431.6	76621.7	143285	77097.4	91188.9	40656.4	65678.9	37651.8	8	BN05_jasmonates spray_neg_4000cps_230830_339_323_2034manual reintegration_no_techrep.csv	2.1403e-06
146	2.61	286.069	288969	208510	255548	147636	151332	152972	144092	128406	116302	200434	197142	254698	166737	139032	126312	223830	200027	203881	132116	118664	179068	127371	182677	152257	99306	110918	146911	301254	289181	249788	199991	216089	235321	8	BN05_jasmonates spray_neg_4000cps_230830_339_323_2034manual reintegration_no_techrep.csv	1.2647e-06
366	1.37	287.119	55559.1	42941.9	38069.4	25306.5	25434.6	30575	27027.6	18984.4	24085.8	44935.5	44088.5	69921.1	36078.3	48077.9	37556.1	64711.2	49401.3	47822.2	77512.3	52434.5	61111.5	38177.8	56658.8	42697.9	40887.2	62342.8	59687.3	95007.8	67904.2	75298.4	91559.8	91435.1	91653	8	BN05_jasmonates spray_0-4min_pos_4000cps_230830_no_techrep.csv	2.2306e-06
1083	7.33	296.236	10637.9	5235.51	7375.53	5109.31	5339.96	7009.54	4806.08	5786.68	6842.34	11562.4	6858.84	10514.2	11530.1	7461.01	6371.04	9475.19	7059.14	4095.69	9747.35	8658.22	10667	6495.15	10359.8	8928.65	9010.63	7362.9	9077.61	24613.4	13239.5	24282.8	19578.7	29184.9	24270.7	8	BN05_jasmonates spray_neg_4000cps_230830_339_323_2034manual reintegration_no_techrep.csv	3.4542e-06
137	2.02	298.048	68898.2	40237.4	28105.4	38880.2	48479.1	43122.9	35327.8	42030.2	38532.8	46509	55203.4	136583	40061.7	76552.1	61350.1	72914.5	71556.9	58787.6	55015	48633.3	67792.4	44568.3	89262.5	67388.8	59809.1	59965	57674.2	221295	103334	224006	223001	210660	207331	8	BN05_jasmonates spray_0-4min_pos_4000cps_230830_no_techrep.csv	2.3558e-06
1130	3.85	298.106	15220.7	16121.2	16788.3	13537.2	15161.3	14940	18988.4	14517.4	14545	10344.1	10882.7	14386	11067.1	13865.7	8341.12	18167.4	11831.3	8543.18	10060.4	8973.87	11405.8	10343.8	14009.8	7226.59	12154.2	10455.6	11112.3	24485.2	25284.4	16282.1	30116.7	26236	30482.1	8	BN05_jasmonates spray_neg_4000cps_230830_339_323_2034manual reintegration_no_techrep.csv	3.0197e-06
1142	7.83	300.267	8615.51	3623.87	5365.64	7473.83	7545.04	10014.1	11863.4	10720.5	10029.8	17580	8410.5	9896.58	11314.3	11272.9	7818.2	8994.54	0	0	0	2073.37	0	12847.1	16462.3	8525.11	9904.18	9105.21	14720.1	30080.8	22730.6	26778.6	17646.6	16758.7	16141.5	8	BN05_jasmonates spray_neg_4000cps_230830_339_323_2034manual reintegration_no_techrep.csv	6.3889e-07
1123	2.8	302.101	13388.6	9867.12	11640.5	9707.84	12055.4	11440.5	11668.2	10579.1	9634.76	8877.83	10800.2	10667.1	9521.42	12682.4	8068.69	13888.7	13628.6	9460.31	9591.92	9326.41	10395.8	7790.23	9711.3	7363.26	10111.7	7781.95	11107	30105.4	19455.9	18799.3	24887.1	25237.4	26629.6	8	BN05_jasmonates spray_neg_4000cps_230830_339_323_2034manual reintegration_no_techrep.csv	2.9733e-07
139	4.06	305.09	119274	92520	194464	18140.7	27982.8	59280.7	25169.1	14772	14764.1	201658	163063	306076	46204.8	22615.6	19991.2	114682	99986.7	124160	31822.3	21733.2	22304.5	131216	96659.2	47381.8	30647.1	35969.9	28353.7	179600	308557	218185	149927	89736.2	143395	8	BN05_jasmonates spray_neg_4000cps_230830_339_323_2034manual reintegration_no_techrep.csv	3.0197e-06	Ascorbigen	[M-H]- 304.0831, 286.1246, 144.0644, 116.0506, 115.004	A (HMDB0029839 (predicted spectrum))
348	3.37	306.077	47527.1	35174.1	27880.2	0	0	0	0	0	0	29100.3	34463.1	35440.3	24397	26051.1	18922.1	40477	62669.7	30697.1	35463	45806.3	49057.4	12181.9	20846.1	22169.6	16115.3	14879.5	24722.4	128224	89073.9	94206	47185.7	51174.8	52421.7	8	BN05_jasmonates spray_neg_4000cps_230830_339_323_2034manual reintegration_no_techrep.csv	3.7068e-09
317	1.75	307.108	100619	57798.5	78063.6	40429.8	39752.8	38546.3	39277.7	41241.5	37989.8	56301.5	51541.2	69718.8	38546.4	45868.3	45256.4	49127.9	53276.4	68347.6	38576.3	35354.7	36369.7	41652.9	47604.2	27618.5	36944.3	30514.8	45559	101658	115141	75059	93383	86480.6	113644	8	BN05_jasmonates spray_0-4min_pos_4000cps_230830_no_techrep.csv	2.3558e-06
572	0.6	310.069	53365.1	58163.9	48935.5	11138.9	11795.6	10865.8	10973.9	9095.15	11284.3	28124.2	26410.6	25526.7	13600.8	27662.9	17973.4	33038.3	42871.6	42897.4	36521.7	49719.3	33082.1	29878	19892.6	21228.2	20365.6	19221.1	24553.5	91849	51074.4	47282.2	40184.4	56744.4	45026.6	8	BN05_jasmonates spray_neg_4000cps_230830_339_323_2034manual reintegration_no_techrep.csv	7.0368e-06
331	1.31	312.114	50237.3	50943.7	68771.7	29745.2	32672.4	44914.3	24039.8	26959.3	16673.9	81715.1	72586	80606.2	36647.1	41881.6	46013.3	21371.4	11926.1	12643.1	32499.1	13297.4	17887.7	66526.9	46164.7	54589	40369.7	44819	34291.8	60358.6	85352.2	82292.2	91154.1	65002.6	62983	8	BN05_jasmonates spray_0-4min_pos_4000cps_230830_no_techrep.csv	1.7566e-07
594	1.37	312.169	19159.2	22257.2	9373.98	3500.54	2724.17	2863.61	2842.18	2024.97	2509.52	12715.5	10742.2	14408.7	5790.91	5613.25	4277.56	30697.5	24193	21432.5	18629.6	20672	42869.2	5814.53	9220.44	11109.7	3251.39	3834.06	3666.09	37212.7	31468.7	47049.3	5288.41	8194.07	4873.95	8	BN05_jasmonates spray_0-4min_pos_4000cps_230830_no_techrep.csv	8.7082e-07
710	2.43	316.08	13632.6	13214.2	7354.11	15842.5	15827.8	13812.4	15243.6	15472.2	16154.5	9043.21	10541.1	10071.5	6687.06	7390.79	6865.51	4682.51	3877.56	3724.79	5854.36	4820.06	7264.47	4739.85	7528.3	5902.86	5396.38	5227.67	8039.31	27128.1	7740.6	17044.7	35342.8	44525	33768.3	8	BN05_jasmonates spray_neg_4000cps_230830_339_323_2034manual reintegration_no_techrep.csv	5.6345e-08
1156	2.19	323.101	17494.9	11232.1	12490.7	12982.8	10211.5	10005.4	9541.88	9531.19	7869.48	21614.5	17476	20578.7	10426.4	8677.68	7891.01	19276.7	23098.5	19361.4	9012.79	10921	14212.1	12433.7	20526.3	18252.5	9154.3	11739.6	15021.7	30055.6	23017	24197.5	10224.5	11180.8	10523.4	8	BN05_jasmonates spray_neg_4000cps_230830_339_323_2034manual reintegration_no_techrep.csv	1.4159e-06
511	2.97	325.08	33177.6	23534.4	42644.4	4867.33	8768.17	14481.7	6532.72	7393.77	4658.26	37666.5	38397.3	40578	14394.8	17498.1	16874.3	22740.5	20154.2	28155.9	16955.7	8409.7	9144.61	25186.6	17269.3	10678.8	7687.96	8676.72	9444.92	33045.1	44491.7	37921.6	40754.7	36510.7	37651.5	8	BN05_jasmonates spray_0-4min_pos_4000cps_230830_no_techrep.csv	3.0168e-08
318	0.65	326.081	85834.4	64349	98922.4	92521.9	81570	93854.4	23858.4	63871.3	72102.8	119830	106506	145388	62315.1	83577	84790.1	121724	100484	97732.2	110188	80582.5	96879.1	106114	112231	104812	91133.5	82060.5	111799	159190	156726	144906	139802	136789	131063	8	BN05_jasmonates spray_neg_4000cps_230830_339_323_2034manual reintegration_no_techrep.csv	5.4811e-06
109	2.16	330.095	296402	210201	247268	171025	198324	191834	207245	175653	153681	303989	275987	366007	201772	203516	187980	280466	276957	270050	185767	165311	219221	168239	232275	218509	141500	156958	191966	384750	355262	331800	201699	213469	205327	8	BN05_jasmonates spray_neg_4000cps_230830_339_323_2034manual reintegration_no_techrep.csv	5.7076e-07	Vanillate glucoside	[M-H]- 329.088, 167.0353 [M-Hex-H]-, 152.0119, 123.0455, 108.0216	A (MSBNK-BS-BS003126 (Vanillic acid))
859	1.82	331.089	15857.3	14233.7	13771.8	4020.04	3657.63	4894.88	3035.47	4104.15	2737.39	9201.14	10311.1	15725.1	8793	8406.62	5445.81	13760.5	12587.1	11038	17715.1	12887.8	13414.7	5049.37	9760.88	8037.71	6537.83	9628.05	9014.49	24157.4	19246.7	18836.7	20571.4	18096.9	18971.7	8	BN05_jasmonates spray_0-4min_pos_4000cps_230830_no_techrep.csv	1.9883e-08
652	0.66	334.056	29592.6	19858.1	27165.9	10667.5	11115.5	16335.1	8597.24	5713.92	7969.18	21618.8	22036.2	28373.9	7006.48	20399.2	14499.4	18745.4	21548.7	21224	19596.8	16388.2	14257	26053.1	17000.1	16370.8	12063	13278.3	10980	26986.6	26199.4	28553.1	38313.3	31731.6	34546.5	8	BN05_jasmonates spray_0-4min_pos_4000cps_230830_no_techrep.csv	1.2413e-06
474	2.98	335.064	36264.7	29361.5	48071	6341.06	9469.95	15727.4	6679.34	8909.14	4912.84	39807.3	36770.5	43990.2	16828.3	17816.3	19842.6	24559.9	23636.1	30569.4	19214.1	13479.1	9768.39	27924.7	17954.8	11708.6	11115.6	11803.6	9903.28	31941.1	47483.9	37398.3	43394.4	39248.2	44551.8	8	BN05_jasmonates spray_0-4min_pos_4000cps_230830_no_techrep.csv	8.5562e-08
851	2.98	335.065	27412.9	19253.7	33411.3	6054.49	9571.26	14683.9	6788.11	8055.56	4587.13	31882	30981.4	36511.6	17659.3	14724	16806.5	16507.1	16292.9	20967.6	12087.9	7061.71	7164.24	17320	14035.5	8017.56	6270.57	6571.21	7411.62	23034.3	30526.5	27281.5	30944.1	27324.4	27011.1	8	BN05_jasmonates spray_neg_4000cps_230830_339_323_2034manual reintegration_no_techrep.csv	3.1777e-08
928	2.1	339.096	34600.4	23562.1	28500.2	12247.6	11686.6	13542.8	13714.8	11438.6	11491.8	25290.6	23879.1	28430.2	11728.1	9003.44	8535.07	28649.9	27602.5	27282.4	9619.01	12178.8	12402	18773.9	21339.2	14970	9661.8	9737.01	13923.8	41001.4	43655.9	33525.8	25567.9	20030	27688.5	8	BN05_jasmonates spray_neg_4000cps_230830_339_323_2034manual reintegration_no_techrep.csv	2.2479e-09
509	0.59	340.082	56590.8	66070.3	49429.1	11329.1	11521.7	11776.3	13191.9	10706.8	12704.4	30293.2	26583.7	26511	12881.8	36537.8	20305.3	40426.8	53722.3	57269.8	43025.2	62847.5	37803.5	36508.6	20564.1	23525.1	22370.4	22094.1	28293.1	127840	77401.6	62577.7	63696.6	100006	89905.9	8	BN05_jasmonates spray_neg_4000cps_230830_339_323_2034manual reintegration_no_techrep.csv	5.2655e-06
743	1.86	341.053	9089.54	5369.3	4022.61	4453.41	8036.63	6115.15	5186.98	6285	4533.29	2594.46	10620.9	13057.1	2799.16	12358.1	9507.8	3860.65	8258.95	6886.66	4551.83	5440.95	4622.92	6002.61	12946.2	7870.48	8863.26	9342.39	6778.7	16328.6	5514.16	16917.2	28960.2	26744	32575.7	8	BN05_jasmonates spray_0-4min_pos_4000cps_230830_no_techrep.csv	4.8485e-06
592	4.06	341.068	21098.5	19032.9	33860.3	3280.91	4403.32	9825	4121.8	2681.45	0	32156.9	26264.1	42550.2	8740.73	3990.73	4870.64	25394.8	19295.4	26579.8	8106.96	5355.5	4358.89	33070.5	21711.3	11801.5	8450.46	10238.8	7640.51	34751.6	65190	43291.3	31600.4	22857.2	33047.2	8	BN05_jasmonates spray_neg_4000cps_230830_339_323_2034manual reintegration_no_techrep.csv	3.292e-06
665	3.85	342.095	20576	20457.3	21925.3	19845.8	22883	22826.8	28199.1	21958.8	21815.3	12843.8	14476.1	15754.2	13814.2	16596.8	9953.94	18338.7	13407.2	10303.5	13133	10576.3	13130.5	17329.1	17887.3	10059.6	15924	12526.9	12558.9	27468.8	31500.8	20049.7	36008.5	28077.6	38419.4	8	BN05_jasmonates spray_0-4min_pos_4000cps_230830_no_techrep.csv	4.5286e-06
1383	4.06	343.065	7711.83	6268.88	11654.1	0	2101.92	3123.72	0	0	0	10841.8	9904.54	15616.4	3056.02	0	0	9271.87	6949.61	8783.3	2731.81	0	0	10770.1	8579	4034.5	2656.56	3074.22	2334.77	14567.9	23053.6	15519.6	11907.7	8024.54	11174.2	8	BN05_jasmonates spray_neg_4000cps_230830_339_323_2034manual reintegration_no_techrep.csv	3.3294e-07
1062	3.81	346.127	11077.4	6255.8	8093.49	7612.31	8115.3	7803.75	6604.19	6441.34	5499.86	7750.21	7393.51	7062.63	6266.66	9131.59	6176.64	19050.9	23306.2	17856.6	21099.1	24719.2	23205.7	4572.5	8109.36	9582.43	6768.99	7641.46	11245.1	32877.1	20804.3	24971.4	20007.3	26101.7	23218.9	8	BN05_jasmonates spray_neg_4000cps_230830_339_323_2034manual reintegration_no_techrep.csv	6.9972e-09
716	3.52	353.112	12901.4	8653.03	9123.59	13363.5	13971.9	13031.3	12260.7	14286.7	11824.9	15409.7	19510.3	19043.4	21234.8	18828	17014.6	21329.6	19291	21337.8	29218.6	27802.1	35717.2	15474.5	16642.2	16787.6	16594.3	14828.3	18478.7	23551.5	26680	20392.2	26313.2	26719.2	31387.1	8	BN05_jasmonates spray_0-4min_pos_4000cps_230830_no_techrep.csv	2.1919e-08
797	3.47	354.172	6524.34	5019.5	5035.11	2759.37	2697.44	3664.22	3627.88	3086.99	2822.91	6487.51	4010.52	4570.13	6563.68	5914.21	5324.23	9682.6	10886.3	7916.22	9274.92	10050.1	9369.52	6510.94	7836.25	7022.36	5813.67	5993.48	10020.4	21723.8	14065.5	11058.2	13317.2	17109.1	19542.4	8	BN05_jasmonates spray_0-4min_pos_4000cps_230830_no_techrep.csv	2.158e-06
1581	2.97	357.062	9177.95	3272.25	15541.4	0	0	2353.2	0	0	0	12832.9	11336	19394.6	2628.46	0	2584.23	3115.65	2483.2	5127.56	0	0	0	2929.56	2062.66	0	0	0	0	8015.14	18571.7	12746.6	17770.6	12042.9	12334.5	8	BN05_jasmonates spray_neg_4000cps_230830_339_323_2034manual reintegration_no_techrep.csv	4.0556e-06
255	0.57	370.09	121144	138051	93622.5	20727.7	25982	24822.4	0	23987.1	25578.8	58015.9	56554.9	54329.3	25384.8	94911.9	42266	77443.1	112231	121704	94308.7	142756	78537.6	73268.2	34798.3	41231.3	41169.2	38441.8	0	207811	147790	142989	148889	195783	192111	8	BN05_jasmonates spray_neg_4000cps_230830_339_323_2034manual reintegration_no_techrep.csv	4.3936e-07
275	1.82	370.12	91105.3	57539.7	80424.9	36187.6	46659.7	52190.7	29402.1	35635.6	20666.9	81675.4	64369.4	84362.3	39586.4	46993.7	35587.2	81071.1	81256.3	78541.1	54986.9	58987.1	80973.7	47607.4	76232.6	75424.7	42955.1	53848.3	71295.5	115934	130554	107939	71661.3	75695.9	84337.9	8	BN05_jasmonates spray_0-4min_pos_4000cps_230830_no_techrep.csv	1.5093e-06
164	2.15	383.108	104576	87343.5	90571.1	52219.9	62580	70594.6	53059.6	49842.1	56300.4	106844	93970.2	132183	61274.7	71966.4	58736.6	118688	141449	102206	109630	90895.9	125130	93831.1	113162	120716	80889.3	100869	112903	200819	160965	152981	123777	138927	123841	8	BN05_jasmonates spray_0-4min_pos_4000cps_230830_no_techrep.csv	5.7514e-07
792	3.94	398.116	19461.8	14738.3	14130.1	2234.85	3113.79	2714.36	2677.76	2888.87	2776.97	8348.44	9133.17	12063.6	2331.03	2553.32	3029.66	10738	12362.4	11854	0	3133.61	2386.08	5969.5	8979.37	3445.23	0	3661.42	2729.37	26130.9	33854.5	15162.5	4192.1	3920.07	3530.87	8	BN05_jasmonates spray_0-4min_pos_4000cps_230830_no_techrep.csv	5.3252e-07
1412	3.17	401.081	9270.62	7812.82	5381.63	16272.4	13172	10810.9	10105	9798.15	10350.3	11954.4	12456.9	11696.9	13452.5	13072.2	8883.81	16721.1	19776.4	16338.4	13877.7	17539	17241.6	8247.08	11524.9	10833.9	14303.8	15726.6	16970.7	22486.3	21058.1	20651.4	15470.6	16180	15658.3	8	BN05_jasmonates spray_neg_4000cps_230830_339_323_2034manual reintegration_no_techrep.csv	3.0263e-07
293	3.78	403.097	60977.4	43568.5	33752.2	50999.4	41692.4	40617.6	45952.9	40031.5	40338.7	54618.9	76081.1	61584.6	95475.2	68950.7	47937.5	146990	117392	126799	92233	115328	130970	51193.7	90699.1	64609.2	80443.4	84441.2	97050.5	145900	123392	116986	111913	158788	118915	8	BN05_jasmonates spray_neg_4000cps_230830_339_323_2034manual reintegration_no_techrep.csv	8.82e-07
1483	5.75	415.066	6770.02	4560.86	8226.97	0	2007.22	2612.04	2321.7	0	0	10023.8	8637.98	20647.7	2701.39	0	0	6452.86	6330.28	6783.97	0	0	3057.77	6248.07	5944.99	3475.71	2183.83	3267.3	3071.16	16465.5	17969.2	14160.3	4486.78	2952.52	3396.52	8	BN05_jasmonates spray_neg_4000cps_230830_339_323_2034manual reintegration_no_techrep.csv	1.2728e-06
159	4.35	417.113	119450	64042.6	48223.7	97253.9	71478.8	87746.8	93955	72746.7	85101.9	97006.7	132663	100805	189675	145306	95469.8	238107	197777	191260	146122	179452	179689	97181.5	137618	105515	120853	116832	160568	251467	213772	210335	243751	287619	221862	8	BN05_jasmonates spray_neg_4000cps_230830_339_323_2034manual reintegration_no_techrep.csv	6.514e-07
837	0.58	422.099	27539	22295.9	21223.1	11896	16009.9	12337.3	10367.8	13707.1	14904.5	16998.3	18810.5	19274.6	21061.9	13065.8	13646.9	39328.5	26023.9	30919.6	26046.7	25145	25924.6	23244.6	28676.6	18896	23265.1	30677.9	27013.1	36928.6	36222.3	38092.7	43421.1	55947.6	36755.6	8	BN05_jasmonates spray_neg_4000cps_230830_339_323_2034manual reintegration_no_techrep.csv	6.2297e-07
964	1.45	430.164	3357.46	3056.96	6963.68	4458.96	4880.4	5444.98	4628.28	3276.42	3839.31	3152.67	4506.69	5212.27	2150.97	2359.05	2898.95	2922.55	3610.33	3481.83	4142.78	3605.08	0	5992.86	4234	4128.64	3818.41	3366.94	3024.02	8522.63	5096.21	9989.66	17611.6	14670.3	19215.4	8	BN05_jasmonates spray_0-4min_pos_4000cps_230830_no_techrep.csv	2.2917e-08
807	4.06	434.097	18620.9	15000.3	21742.1	6235.21	7526.98	13602.1	7355.77	4021.33	3925.19	29195.8	25156.9	31343.2	12472.4	6586.84	6864.48	22326.4	19956.9	21666.6	10682.7	6655.29	6248.43	29412.4	25004.4	14522.1	12316.1	13087.1	10745.5	30459.4	41394.9	35839.2	29103.4	23473.4	27819.1	8	BN05_jasmonates spray_neg_4000cps_230830_339_323_2034manual reintegration_no_techrep.csv	3.8486e-08
945	1.01	436.965	7989.79	12081.5	7458.79	8982.46	8316.26	12111.8	4921.69	10100.7	6713.5	7724.9	10109	11961.6	2058.4	9875.2	10986.2	9379.06	18049.3	14079.7	13805.4	16390	9836.51	20399.4	23708.2	21415.3	14232.8	12280	19178.3	26321.2	24556.9	24291.4	30763.2	29554.3	29325.1	8	BN05_jasmonates spray_neg_4000cps_230830_339_323_2034manual reintegration_no_techrep.csv	5.4611e-08
739	0.92	440.114	14979.5	20263.6	28236.4	2527.55	3082.58	0	0	0	0	16304.2	20413.6	30627.2	8254.42	7873.23	5581.53	10575	13439.8	12362.1	8526.09	7582.83	3872.96	6691.34	8312.79	5527.6	3850.39	5438.31	5668.47	14142.3	19837	20589.6	12772.2	13526.4	12738.6	8	BN05_jasmonates spray_0-4min_pos_4000cps_230830_no_techrep.csv	7.5714e-07
844	3.96	442.179	5448.14	3863.78	5238.59	11447.5	8217.48	12389	9495.41	9024.17	9341.73	8864.28	10570	12056.4	10683.8	9805.61	9482	7354.05	6496.59	6349.61	7353.92	5027.61	7608.96	7078.33	10298.1	6998.54	7525.69	7304.89	7575.49	17347.7	10875.1	12705	13934.9	19136.2	15506.3	8	BN05_jasmonates spray_0-4min_pos_4000cps_230830_no_techrep.csv	8.7196e-06
847	0.63	449.089	23283.3	9043.25	13726.4	19180.8	20486.7	21207.4	23564.2	18907.7	18296.2	25432.8	24955.1	29322.4	15767.3	25544.1	27851.7	28963.9	25613.1	29009.1	25502.5	19133.4	25133.3	22284.5	35122.4	20519.8	26739.8	21920	29497.1	41679.6	40676.6	37742.2	59436.9	53849.6	50843.1	8	BN05_jasmonates spray_neg_4000cps_230830_339_323_2034manual reintegration_no_techrep.csv	2.1812e-07
829	1.8	452.14	6805.1	3007.14	3741.79	6024.05	6394.12	6455.63	4564.79	4314.52	4928.22	6097.09	5940.92	10870.9	5754.06	9150.61	6107.68	8456.88	7041.02	6753.08	5456.7	5063.73	7124.29	5862.9	13129.4	9431.5	7301.52	8375.39	7832.72	24743.8	11682.7	18931	20369.7	23052.5	22403.7	8	BN05_jasmonates spray_0-4min_pos_4000cps_230830_no_techrep.csv	1.2464e-06
868	3.26	455.144	10025.8	7907.4	8472.43	9112.28	5768.76	8314.73	6756.11	5255.04	6435	10210.7	8964.73	10753.1	6386.08	5428.68	4580.41	12609.3	14799.4	12447.2	7334.25	8804.03	10311.5	11566.8	10495.8	10513.4	6527.7	7570.21	7146.35	17894.4	16523.3	14319.2	9884.96	8821.26	9171.55	8	BN05_jasmonates spray_0-4min_pos_4000cps_230830_no_techrep.csv	2.9279e-08
191	3.94	478.072	114771	86314.3	76317.3	10933.6	15195.1	11834.6	13107.3	13536.7	12543.3	53116	48872.8	66808.5	11684.7	10549.6	13635.4	64101.7	73867	64969.6	10186.2	18836.2	14977	37843.7	54817.9	25067	10858.3	19829.2	18053.3	172457	232062	103055	24538.3	25112.2	24896.2	8	BN05_jasmonates spray_neg_4000cps_230830_339_323_2034manual reintegration_no_techrep.csv	4.741e-07	Methoxy glucobrassicin	[M-H]- 477.064, 446.044, 96.96, 95.952	A (MSBNK-MPI_for_Chemical_Ecology-CE000540)
1169	3.34	478.072	34924.2	20851.3	28993	12049	7503.62	8347.55	10936.5	11956	8487.61	4621.66	2817.31	5010.18	4079.92	4414.35	2875.75	6100.94	4993.94	5674.2	3061.75	4883.62	4548.86	5638.67	7800.62	6562.14	4422.61	9205.54	12930.7	18364	16433	12834.4	23129.8	17930.6	30387	8	BN05_jasmonates spray_neg_4000cps_230830_339_323_2034manual reintegration_no_techrep.csv	1.8879e-07
972	2.52	482.226	4359.9	2742.27	3444.54	4357.46	4015.28	3852.6	3547.4	4005.43	3687.86	3445.45	3005.75	3510.38	3222.39	3379.18	2599.55	4235.25	4628.11	2709.66	4013.42	4096.06	5628.19	3046.5	4499.05	4373.23	3760.8	4606.39	6446.26	15626.1	9046.28	11931.4	11144.3	12963.4	13022.2	8	BN05_jasmonates spray_0-4min_pos_4000cps_230830_no_techrep.csv	2.9279e-08
762	4.85	488.132	32807.6	31481.5	33083	18006.5	15484.6	18561.7	17041.4	16322.1	14637	21671.3	21393.3	26741.5	21940.3	19477.8	15623.7	38365.1	31937.9	32836.3	30590.7	27535.2	32944.8	25550.8	31050.6	28524	20220.3	25979.2	27109.5	40563.4	45877.7	31881.6	31033.3	29422	30350.5	8	BN05_jasmonates spray_neg_4000cps_230830_339_323_2034manual reintegration_no_techrep.csv	4.1441e-07
876	4.95	500.093	4843.66	2768.41	3902.66	8070.83	8996.98	9865.25	9681.65	8446.1	9864.3	5830.92	8078.38	6986.94	9576.79	6449.16	6383.67	4779.4	3464.11	3020.88	4444.36	2834.74	5266.7	3173.71	2829.73	3114.81	3179.37	3276.64	3675.81	22838.8	10419	22294.9	21988.2	25871.7	19028.8	8	BN05_jasmonates spray_neg_4000cps_230830_339_323_2034manual reintegration_no_techrep.csv	8.5997e-08
1530	5.63	500.263	5391.26	4449.05	6282.03	4856.51	5952.74	9699.44	5875.31	6238.58	4370.03	6668.23	6956.09	6983.45	4923.8	6403.43	4703.89	5297.77	6226.69	3090.22	4219.63	4326.92	3641.17	4172.96	4012.72	6445.17	5833.07	4401.78	5093.24	17501.9	14242	20923.9	15933.3	16267.8	13608.8	8	BN05_jasmonates spray_neg_4000cps_230830_339_323_2034manual reintegration_no_techrep.csv	1.1167e-08
909	4.39	506.143	10127.2	8726.19	10057	4668.82	3725.33	4440.01	3718.19	4283.26	0	10758.9	8543.84	0	0	6533.39	5016.88	22994.2	25524.7	20076.7	17680.4	15351.3	23089.3	0	6892.17	10545.3	0	5044.11	7596.8	34388.8	38590.2	24638	21321.4	21682.4	20439.2	8	BN05_jasmonates spray_neg_4000cps_230830_339_323_2034manual reintegration_no_techrep.csv	6.7829e-08
938	3.4	512.144	2753.23	2328.98	0	3468.15	3494.05	4939.06	5569.97	3555.2	3440.21	4263	2080.68	5403.3	3114.53	5202.9	3167.38	3289.29	3931.13	2317.16	2408.33	2929.34	3215.76	3647.83	7359.1	5918.16	3513	4750.78	5450.44	10254.9	5970.48	13678.4	14395	16417.4	13940.1	8	BN05_jasmonates spray_0-4min_pos_4000cps_230830_no_techrep.csv	5.2162e-07
508	3.89	526.159	8931.62	8377.37	5571.09	9076.66	11498.1	20991.6	18243.8	9179.13	13575.2	12633.2	8013.77	19349.6	10969.5	18530.2	9674.49	14065.7	14014.6	7834.45	9220.22	10921	11610.4	15128.7	24993.9	20878.5	13445.9	18550.1	20666.9	35584	21783.3	38141.3	49192.6	51177.2	42123.1	8	BN05_jasmonates spray_0-4min_pos_4000cps_230830_no_techrep.csv	3.8267e-07
1662	3	526.169	5643.72	3308.97	3811.03	3273.66	3712.61	2784.43	3072.71	2581.89	2439.2	10759.2	13315.7	15526.5	7028.1	5827.45	5904.41	8020.85	10133.8	8438.81	6273.68	3885.32	5657.48	5446.43	6431.87	5998.03	3502.74	4119.57	5129.03	12369.3	11912.5	10110.6	5053.56	7052.86	4543.85	8	BN05_jasmonates spray_neg_4000cps_230830_339_323_2034manual reintegration_no_techrep.csv	1.024e-08
873	2.52	527.19	16050.9	10908.3	13115.7	6405.44	8989.96	7868.49	8371.23	7757.23	6496.78	14645.6	11850.1	13689.1	0	6421.54	7163.11	12311.5	12720.9	12561.4	5665.26	5739.11	6562.16	10710.5	12972.4	9262.13	7021.53	6029	9155.38	21384.3	19219.4	17147.4	10551.7	8670.62	10658.1	8	BN05_jasmonates spray_0-4min_pos_4000cps_230830_no_techrep.csv	6.7913e-07
460	4.53	536.153	79551	62158.2	66282.4	36160	36196.5	38321.9	28647.5	26231	26128.1	85109.3	92688.8	114875	79972.4	62869.7	59406.5	77480.4	67724.9	73678.8	60908.3	43122.7	60073.7	58324.1	74750.5	49988.2	42956.3	48172.4	49473.4	90484	100151	75094.7	82711.9	94686.2	75696.4	8	BN05_jasmonates spray_neg_4000cps_230830_339_323_2034manual reintegration_no_techrep.csv	4.6005e-07
1115	4.5	566.164	16904.8	14238.7	12912.5	8627.87	9129.17	9212.56	7685.48	6795.84	5799.58	21939.1	23403.7	27736.8	17500.1	13464.6	13487.7	17209.7	14858.1	15959.1	13613.7	6899.8	10956.3	11309.6	19285.5	11941.2	8290.53	10269	10346.4	20614.9	18671.9	18524.1	14712.7	17778.3	13796.8	8	BN05_jasmonates spray_neg_4000cps_230830_339_323_2034manual reintegration_no_techrep.csv	1.1625e-06
250	1.53	569.09	101847	80250.9	72973	67978.9	67100.4	60654.8	54172.5	64116.9	53250.3	96700.7	91263.6	99071.1	81234.3	103446	92669.5	123360	113188	98026.5	119216	127686	159892	68807.2	107305	110778	99045.6	106712	135088	163097	148060	149281	136631	144526	134599	8	BN05_jasmonates spray_neg_4000cps_230830_339_323_2034manual reintegration_no_techrep.csv	7.7999e-07
1185	1.53	571.089	16910.4	12793.9	10670.2	11390.9	10669	9889.21	9734.96	12983.9	8549.24	14542.9	17587	15338.7	13996.6	16726.1	15415.4	19217.4	17424.5	15476	18320.2	20298.7	25195.4	12771.8	16970.1	17590.6	16122.5	16875.2	20412.9	26374.8	22843.7	22008.4	20990.2	22559.4	23045.9	8	BN05_jasmonates spray_neg_4000cps_230830_339_323_2034manual reintegration_no_techrep.csv	5.2899e-06
948	1.52	581.201	4011.61	2319.05	3366.73	3123.02	3430.21	3187.13	2323.7	2867.9	2067.41	4134.2	3430.28	3684.64	4767.22	4223.19	2529.16	3133.65	5553.39	2827.22	3779.36	3801.64	6680.88	3767.49	5794.44	5461.11	3768.56	5633.59	6569.37	16686.7	8189.53	13065	12344.7	10925.6	10375	8	BN05_jasmonates spray_0-4min_pos_4000cps_230830_no_techrep.csv	3.1869e-06
216	4.22	614.14	66007	69080.3	82919.9	56289.5	58230.4	67222.6	53119.9	53289.9	50303.3	84812.3	95328.3	134916	69471.3	73408.8	66646.5	81324.4	84629	76734.6	81725.9	71154.4	65476.4	92203.3	103862	85037.8	78952.9	77034.9	79263.2	82433.8	88325.3	136146	174705	134132	146025	8	BN05_jasmonates spray_neg_4000cps_230830_339_323_2034manual reintegration_no_techrep.csv	9.49e-06
587	4.22	616.139	29813.9	29872.8	35526.4	25154.7	25430.8	30532.4	24997.4	24392.4	23347	37659.3	40263.7	59507.8	30357.2	32594.2	29941.5	35229.6	36756.6	32744.4	35155.2	31769.2	29830.6	41497.5	46508.7	38380.7	33838.6	34588.7	36437.9	36919.4	40169.8	58144.5	75101.8	58676.6	62136.6	8	BN05_jasmonates spray_neg_4000cps_230830_339_323_2034manual reintegration_no_techrep.csv	8.2665e-06
514	4.21	641.159	39489	33005.9	41140.5	35734.6	38215.6	38591.4	32651.1	31834.3	30106.9	50357.9	52283.6	66944.1	47395.8	43331.7	42867.2	45086.6	46389.5	44832	49585.3	38922.4	42141.1	54033.8	60542.5	52795	47531.8	45464.7	49091.7	54700.8	54003	68933.1	86296.8	73567	75697.8	8	BN05_jasmonates spray_neg_4000cps_230830_339_323_2034manual reintegration_no_techrep.csv	6.2253e-08
482	4.08	661.201	50021.7	26624.5	56558	18096.4	25571.3	43182.2	22972.6	12490.2	10304.8	78877.4	72269	123564	24742.2	14296.1	12172	50484.4	47663.8	41305.1	20126.6	12359.5	17341.5	32071.3	52922.8	34852	14727.3	21609.8	21635.9	57653.2	54244.9	62257.9	28143.4	23827.3	29617.8	8	BN05_jasmonates spray_neg_4000cps_230830_339_323_2034manual reintegration_no_techrep.csv	4.4707e-06
919	2.98	729.188	10466.7	7362.43	14354.6	2326.74	3310.38	5186.67	2982.52	3760.6	0	11463.5	12363.5	14062.5	4942.91	4857.78	6320.9	5916.91	6838.09	8069.93	4954.75	3503.98	2810.52	7816.64	6060.64	3198.54	3025.15	2761.69	2760.91	7428.04	10042.9	8591.62	8183.21	8100.56	6309.12	8	BN05_jasmonates spray_0-4min_pos_4000cps_230830_no_techrep.csv	5.4391e-06
447	4.08	740.216	33002.9	28143.5	30439.2	19358.4	21772.2	18092.9	16705.5	18123.8	18407.7	33977.2	32290	28810.8	25385.8	25619.7	22637.5	37008.2	34060.5	33695.1	28040.1	31304.9	30773	26812.8	32832.9	32077.2	26017.5	29736	32625.6	85865.3	56971.4	71407.5	46723.6	53766.6	45784.1	8	BN05_jasmonates spray_neg_4000cps_230830_339_323_2034manual reintegration_no_techrep.csv	6.0281e-09
726	4.08	740.217	31342.9	26895.2	27880.5	18538.3	21995.6	16803.8	15327.3	17580	17667.4	31245.1	28642.2	28623.5	24261.6	24097.5	21376.2	34961.6	36221.3	32897.2	25913.1	31205.6	30971.1	25382.3	32954	31943.8	23551.2	28285.6	30748.5	81720.1	55144.7	73325.8	43625.7	52419.9	43621.1	8	BN05_jasmonates spray_neg_4000cps_230830_339_323_2034manual reintegration_no_techrep.csv	6.3036e-09
1227	4.22	750.238	16211.9	11809.6	14671.4	15162.9	14921.7	13823.5	14696.5	12091.4	12403	16896.3	19283	20267	17194.4	16706.5	14965.7	16637.3	19563.1	15249.7	22673.4	16464	15778.1	22717.3	25930.8	22888.8	22665.7	21587.4	24512	26778.2	23227.3	35515	34032.5	36658.7	29892.6	8	BN05_jasmonates spray_neg_4000cps_230830_339_323_2034manual reintegration_no_techrep.csv	5.2906e-07
638	3.63	756.212	7446.32	4764.61	6992.75	5451.28	7923.54	4391.96	8870.4	7948.73	4258.51	8202.19	9423.76	8269.08	4758.77	10149.2	8527.6	6805.68	5605.96	7639.59	8230.08	7510.84	9991.06	0	7534.52	5354.11	9757.82	4320.94	3504.06	39251.5	16574.6	34192.4	19352	26303.3	23842.4	8	BN05_jasmonates spray_0-4min_pos_4000cps_230830_no_techrep.csv	7.8344e-06
872	4.07	786.222	0	17858.4	17878.9	11508.8	11880.4	11469.5	10123.4	9334	10630	20628.1	18531.2	18347.3	14585	0	13622.1	20898.8	22239.2	20082.7	17851.2	20240.4	19086.9	16932.4	21641.2	19916.9	13320.5	16332	17464.3	50051.2	34033.7	44959.9	26540.4	33250.5	30120.6	8	BN05_jasmonates spray_neg_4000cps_230830_339_323_2034manual reintegration_no_techrep.csv	3.3331e-06
703	4.04	899.249	30283.3	19133.7	36948.9	9119.83	9349.7	16374.8	8761.62	5761.64	6238.86	46307.3	44682.6	70993.8	12866.2	8153.27	9105.21	27947.7	25363.7	28515.2	11056	6594.68	6905.79	26873.3	24465.5	11343	8458.28	8871.79	8000.44	38836.1	44947.3	44236.6	29588.6	23313.2	26830	8	BN05_jasmonates spray_neg_4000cps_230830_339_323_2034manual reintegration_no_techrep.csv	1.1902e-07
1348	3.32	902.27	4567.24	4252.61	4456.92	6972.74	6351.18	5432.9	5491.18	4639.7	4964.31	5450.66	3607.56	4557.26	6020.55	4875.26	4100.77	4216.43	5084.7	4145.03	2998.76	4870.98	6476.84	2363.44	4758.91	5252.62	3682.65	5365.22	5108.05	26382.6	11067.3	27053.7	12872	15057.8	12686.7	8	BN05_jasmonates spray_neg_4000cps_230830_339_323_2034manual reintegration_no_techrep.csv	9.8222e-06
2062	3.97	928.287	0	0	0	2011.9	2535.21	2094.1	2112.8	0	0	3894.28	3755.83	2753.43	3033.55	2848.79	2315.62	3961.41	4462.94	4410.02	4115.59	3328.95	4434.8	2494.15	4241.45	3467.93	2577.02	3263.94	3690.98	11685.1	8534.03	7386.49	8112.91	9949.96	7747.91	8	BN05_jasmonates spray_neg_4000cps_230830_339_323_2034manual reintegration_no_techrep.csv	5.8564e-09
1970	4.92	950.284	8925.6	6492.42	7932.38	4578.76	4647.68	3407.64	3519.01	2833.19	2403.9	10196.5	10687.1	12739.6	7321.39	5613.57	5815.63	9483.89	7113.21	8875.35	6620.21	3514.5	5066.6	7274.68	6675.94	4901.06	3462.8	4160.33	3338.14	11112.3	11050.7	7090.15	8018.22	9705.56	6542.13	8	BN05_jasmonates spray_neg_4000cps_230830_339_323_2034manual reintegration_no_techrep.csv	3.292e-06
1413	4.21	972.347	8553.29	7312.12	7365.5	7771.51	8082.96	7118.73	6532.24	5351.9	5197.6	8614.78	7225.85	10219.9	7006.19	6981.1	5830.93	8632.51	10059.1	8687.01	8631.64	10370.2	12068.1	5524.25	9458.19	10391.9	8612.16	8907.9	9520.42	20578.6	16518.5	25334.1	18877.5	17904.5	18744.8	8	BN05_jasmonates spray_neg_4000cps_230830_339_323_2034manual reintegration_no_techrep.csv	2.2241e-08
1986	1.97	981.024	8815.68	5792.53	5409.06	5081.92	5348.92	5062.7	5122.53	5547.59	4946.37	6680.61	6745.89	8081.45	4965.7	8612.2	7919.35	8676.53	8263.6	9730.96	7103.1	3931.74	4851.5	5997.89	7964.43	3917.13	5380.86	5636.69	6460.42	11713.1	13172.2	10608.9	13383.8	15109.9	14680.4	8	BN05_jasmonates spray_neg_4000cps_230830_339_323_2034manual reintegration_no_techrep.csv	3.4894e-07
661	3.67	1029.25	27311.9	14399.8	13365	26730.5	25591.7	24847	35911.2	19775.6	24219.2	26489.2	28581.3	27758.7	43237.9	35024.4	26102.3	47294.7	47714.1	37962.3	34225.4	34958.2	50318.6	22187.2	39804.3	28732.2	37071.7	38797.6	47522.2	63193.5	53792.5	55941.5	71107.8	77348.2	57291.6	8	BN05_jasmonates spray_neg_4000cps_230830_339_323_2034manual reintegration_no_techrep.csv	2.0343e-06
2056	3.96	1072.23	6160.92	4007.3	4048.85	0	0	0	0	0	0	2681.21	2685.87	3047.46	0	0	0	4225.85	5138.75	4501.99	0	0	0	3212.64	4444.72	0	0	0	0	11394.7	11185.5	5131.19	2705.53	2417.87	2414.52	8	BN05_jasmonates spray_neg_4000cps_230830_339_323_2034manual reintegration_no_techrep.csv	9.3205e-07
456	4.24	1084.31	41185.1	30120	40429.1	18196.5	17252.6	23457	17424.1	16138.3	13214.6	57586.7	64756.6	126014	38287.8	30855.8	29753.7	52983.9	42435.9	44826.9	40395.9	21045.3	30281	39410.1	58221.3	30567.2	24701.7	27159.6	29247.5	64560.2	90805.6	76543.8	98687.3	92204.1	79580.5	8	BN05_jasmonates spray_neg_4000cps_230830_339_323_2034manual reintegration_no_techrep.csv	9.5072e-06
1002	3.94	1088.22	20290	15477.1	16850.5	4128.72	5092.46	3438.2	4205.69	4926.49	3818.07	11409.2	9510.94	12244.1	3263.32	3655.65	3769.93	12548.2	14339.2	14332.5	3076.72	3903.29	5798.15	9010.05	11913	5193.8	3352.89	5133.43	5320.29	36827.9	46955.1	21678.7	8359.95	7811.84	8923.58	8	BN05_jasmonates spray_neg_4000cps_230830_339_323_2034manual reintegration_no_techrep.csv	5.4417e-07
1979	4.39	1112.32	7079.25	5639.71	5844	6566.32	7085.15	5906.55	5473.56	5508.75	5599.78	8827.87	5605.15	7486.04	6513.2	7424.51	6552.19	7007.81	9181.71	8916.33	6774.16	7166.87	8198.36	7955.46	8883.61	9195.26	6617.58	7760.55	9891.97	14651.6	12937	11913	8412.15	8593.12	7982.7	8	BN05_jasmonates spray_neg_4000cps_230830_339_323_2034manual reintegration_no_techrep.csv	3.2469e-06
444	4.25	1114.32	45297.4	33804	39144.7	26118.8	25961.1	29212.9	26669.5	21254.6	23748.6	62230.4	61202.9	89045	50394.8	39860.3	40336.7	52985.9	52297	47389.5	47089.6	29819.5	42129.6	43568	59683.5	41018.2	33217.4	37011.8	38652.8	70773.8	78019.8	67240.1	70523.9	72757.8	61612.5	8	BN05_jasmonates spray_neg_4000cps_230830_339_323_2034manual reintegration_no_techrep.csv	4.6162e-07
1645	4.25	1114.32	44997.7	33713.7	39170.5	25577.5	26059.4	29110.5	26639.5	21343.1	23198.7	61625.2	61015.5	88880	9511.76	39996.1	8913.49	53102.3	52381.8	47247.4	47418.3	29859.8	41866.3	43260.3	58831.2	40959.9	10022.6	36788.7	38252.8	69638.4	78031.3	67126.7	70459.6	72928.6	61553	8	BN05_jasmonates spray_neg_4000cps_230830_339_323_2034manual reintegration_no_techrep.csv	8.0356e-06
588	1.39	136.056	10246.2	8190.77	7574.16	7022.91	6896.34	5985.12	6335.51	6892.02	5341.04	8695.54	7913.76	7093.18	8581.05	10061.7	6746.23	7619.67	17598.8	10543.6	8998.56	16689.1	17226.8	8883.14	10811.7	9193.36	10233.2	11970.6	13474.3	38366.6	16160.6	34461.8	49257	48493.3	50011	9	BN05_jasmonates spray_0-4min_pos_4000cps_230830_no_techrep.csv	4.1906e-09
720	2.8	143.037	5883.15	4614.43	5077.89	5834.06	4788.46	6027.38	5373.16	4246.27	4405.61	4684.73	5566.66	4933.65	4961.38	5552.63	4325.53	5975.9	5909.64	5509.83	5764.69	5171.51	7893.69	3884.32	4451.36	5780.93	2686.67	3634.86	4500.81	16690.6	7075.15	17065.7	26782	27723.8	25586.2	9	BN05_jasmonates spray_0-4min_pos_4000cps_230830_no_techrep.csv	2.8752e-10
220	0.6	158.042	11485.5	9738.56	11021.2	35831.4	20463.1	17794.1	34595.9	26129.8	17284.4	7804.27	9203.02	9357.49	19412.9	13575.2	15378.4	17352.5	19819.5	14729.7	21069.8	12786.5	29501.9	17855.3	18886.3	15130.6	32205.7	11934.5	24575.1	220316	76788	238651	220176	261959	177027	9	BN05_jasmonates spray_neg_4000cps_230830_339_323_2034manual reintegration_no_techrep.csv	1.5965e-07
422	0.58	161.105	0	0	0	0	0	2816.2	0	0	0	0	2092.39	0	0	2066.97	0	4984.04	2305.37	0	0	2764.51	3080.61	0	2244.78	2213.1	2522.86	0	2911.09	79858.9	40949.4	60485.7	47884.4	69503.5	59599.5	9	BN05_jasmonates spray_0-4min_pos_4000cps_230830_no_techrep.csv	5.7915e-10
575	3.15	179.095	2633.36	0	2534.73	0	0	0	0	0	0	0	2917.22	0	3132.73	2618.29	0	2279.35	0	0	0	2019.09	2020.7	0	0	0	0	0	0	43094	12834.9	43241.1	30753.9	44566.5	29808.4	9	BN05_jasmonates spray_0-4min_pos_4000cps_230830_no_techrep.csv	5.5241e-07
295	1.37	180.029	0	0	0	0	0	0	2278.61	0	0	0	2144.92	0	0	2799.61	0	6151.53	0	0	0	0	0	0	0	0	0	0	0	85542.6	91176.7	75347.4	126642	138931	123152	9	BN05_jasmonates spray_neg_4000cps_230830_339_323_2034manual reintegration_no_techrep.csv	9.3056e-20
58	2.8	189.042	127198	90197.5	102470	125596	117824	127597	117888	97666.5	95463	103463	115069	115226	100143	126366	84991.8	116895	127744	102888	102360	102545	144302	78357.8	104224	100430	72675.7	79232.4	100143	315099	160232	343752	524102	552953	493479	9	BN05_jasmonates spray_0-4min_pos_4000cps_230830_no_techrep.csv	9.9557e-11
110	1.84	191.058	11802.2	8648.37	7901.29	9004.29	9977	7952.38	7646.35	9520.67	8175.79	6275.24	6732.46	7289.54	6437.22	7186.43	5868.42	10017.4	8357.98	6965.3	7319.9	8625.32	11627.4	7996.21	9417.23	9083.9	7533.1	9033.32	13874.3	344910	99928.4	308024	261788	338827	228642	9	BN05_jasmonates spray_0-4min_pos_4000cps_230830_no_techrep.csv	2.7167e-07
1180	4.9	194.058	2563.49	0	2164.69	0	0	0	0	0	0	0	0	2220.22	2036.41	0	0	2117.21	3408.15	2103.06	2210.78	2362.08	2237	0	2056.64	0	0	0	0	30423.7	21014.7	21892.1	23673.3	30791.5	30418.7	9	BN05_jasmonates spray_neg_4000cps_230830_339_323_2034manual reintegration_no_techrep.csv	1.1696e-12
629	0.99	195.036	2636.68	2553.77	2354.31	2390.3	2270.82	2140.95	2082.76	0	2641.28	2770.16	2887.98	2104.66	2099.19	2578.53	2458.89	2637.57	2683.58	3337.86	2403.29	2351.72	2350.71	2404.61	3104.42	2319.07	2498.87	0	2194.57	21927.3	37238.2	32155.7	49998.9	37976.2	44915.8	9	BN05_jasmonates spray_neg_4000cps_230830_339_323_2034manual reintegration_no_techrep.csv	1.5934e-12
632	2.8	201.119	0	0	0	0	0	0	0	0	0	0	0	0	0	0	0	0	0	0	0	0	0	0	0	0	0	0	0	36923.1	8018.67	26217.2	32775.7	33139.4	32748.4	9	BN05_jasmonates spray_0-4min_pos_4000cps_230830_no_techrep.csv	4.9954e-08
629	0.97	203.116	0	0	0	0	0	0	0	2487.3	0	0	0	0	0	0	0	0	0	0	0	0	0	2178.49	2536.59	0	0	0	0	39830.9	23442.6	33300.3	30787.2	36332.1	30518.6	9	BN05_jasmonates spray_0-4min_pos_4000cps_230830_no_techrep.csv	2.8756e-12
569	1.27	205.038	0	0	0	3626.54	0	0	0	0	0	0	0	0	0	0	0	0	0	0	0	0	2205.77	0	0	0	0	0	0	30073.9	25995.8	27849.3	38071.9	23720.4	21388.3	9	BN05_jasmonates spray_0-4min_pos_4000cps_230830_no_techrep.csv	9.4713e-11
200	1.26	207.057	6748.18	6984.84	6617.92	9684.71	8596.45	9086.19	7994.55	5978.56	6248.93	6777.99	7599.98	7059.41	5287.04	7190.27	5945.56	7464.94	7913.24	7078.64	7020.13	8260.9	10921.2	6147.04	13041.7	10340.2	8214.95	8102.87	10247.5	143301	62057.4	114746	134310	94845.8	78833.7	9	BN05_jasmonates spray_0-4min_pos_4000cps_230830_no_techrep.csv	7.3595e-08
120	1.94	219.053	10498.8	7152.85	6823.29	8402.09	6402.39	6875.26	5504.33	7306.61	6258.9	8613.02	8584.02	7156.39	7448.06	7799.62	6517.84	11464.5	11104.4	7139.6	12369.4	12019.6	17640	6822.99	13079.6	15596.3	10600.1	12761.2	15253.8	316730	94680	257626	187594	244251	182002	9	BN05_jasmonates spray_0-4min_pos_4000cps_230830_no_techrep.csv	5.3896e-07
305	1.39	264.06	10007.7	5729.04	7006.12	3102.4	3319.57	4803.21	2905.1	2632.54	2080.83	11757.8	9192.3	21072.7	3657.19	6136.21	5574.13	15964.4	9780.67	8294.51	9209.45	10592.4	8369.8	7572.97	7726.23	8794.84	4874.9	7343.42	5058.4	91146	34883.7	74054.8	92335.6	78068.7	84421	9	BN05_jasmonates spray_0-4min_pos_4000cps_230830_no_techrep.csv	5.7724e-09
1813	8.22	267.159	0	0	0	0	0	0	0	0	0	0	0	0	0	0	0	0	0	0	0	0	0	0	0	0	0	0	0	0	0	0	146164	114925	124680	9	BN05_jasmonates spray_neg_4000cps_230830_339_323_2034manual reintegration_no_techrep.csv	1.1816e-16
121	5.43	286.048	2955.89	0	0	5105.69	6620.94	5578.58	5540.71	5469	5215.24	3555	4005.24	4001.88	7396.83	4469.55	4466.13	3484.79	2743.41	2138.68	2468.25	2375.51	3281.07	3106.96	3247.2	3043.07	5379.81	5220.08	3846.87	356521	111663	328435	156665	235201	143046	9	BN05_jasmonates spray_neg_4000cps_230830_339_323_2034manual reintegration_no_techrep.csv	1.935e-06	Kaempferol	[M-H]- 285.0401, 229.0518, 185.062, 151.0042	A (MassBank Record: MSBNK-RIKEN-PR040026)
321	7.22	292.205	23895.7	14340.5	18611.5	22512.8	20809	30147	20138.1	21271.6	18191.3	23778.1	23005.5	32621.8	32295.8	13464.4	17681.3	22409.3	22131.1	10655.1	25664.3	12823.4	29635.5	16005	28385.1	29730.2	30388.4	33136.6	43636.1	106678	58133.6	128916	81267.9	117207	96334.2	9	BN05_jasmonates spray_neg_4000cps_230830_339_323_2034manual reintegration_no_techrep.csv	6.7269e-07
1534	6.9	294.22	2162.9	0	0	0	0	2421.67	0	2757.81	3401.2	0	0	0	0	2175.28	2867.17	0	2021.9	0	2254.75	2273.48	2665.94	2046.35	0	0	2438.84	2698.73	3085.58	10169.6	3615.45	10087.4	16272.1	20222.6	14348.8	9	BN05_jasmonates spray_neg_4000cps_230830_339_323_2034manual reintegration_no_techrep.csv	1.6699e-08
315	1.42	299.101	22141.5	17592	20146	18605.7	20188.7	18429.3	19165.9	20146.6	17221.1	17535	18999.2	29338.4	10681.9	17893.4	14442.2	21126.3	19998.3	19169.7	18539.2	17021.1	19807	15901.7	23630	17647.8	18792	19613.1	19404.7	58388.6	31735.1	52197	104648	89446	83869.3	9	BN05_jasmonates spray_0-4min_pos_4000cps_230830_no_techrep.csv	9.71e-11
330	5.05	302.043	0	0	0	4900.71	3950.78	5091.96	2729.17	3483.57	2610.61	0	2403.95	2033.77	3155.16	2451.95	2142.22	2110.22	0	0	0	0	2270.91	0	0	0	2590.29	2288.13	0	127643	37244	117717	50826.5	80710.9	44412.4	9	BN05_jasmonates spray_neg_4000cps_230830_339_323_2034manual reintegration_no_techrep.csv	5.8995e-06
1094	6.2	308.199	2843.78	0	2102.98	0	2079.62	3644.12	2352.35	0	0	2093.9	0	0	3895.87	0	0	0	0	0	0	0	0	0	2269.56	0	0	0	2105.32	24751	8910.31	26028.5	13484.2	26042.2	14893.5	9	BN05_jasmonates spray_neg_4000cps_230830_339_323_2034manual reintegration_no_techrep.csv	5.2723e-06
1005	5.5	316.058	0	0	0	5423.88	5812.93	5703.22	5230.84	4792.88	4179.09	2570.47	3074.73	3105.71	4649.1	3064.52	3069.37	2439.87	0	0	2419.69	2552.53	3339.73	2109.82	2741.32	2649.11	3012.54	3406.28	3203.09	29830.9	8067.3	31936.2	20451.8	32132.3	20344.8	9	BN05_jasmonates spray_neg_4000cps_230830_339_323_2034manual reintegration_no_techrep.csv	8.325e-06
1179	4.71	316.116	6051.35	4709.58	5114.09	0	2897.74	2198.22	2190	2057.9	0	3511.12	2871.18	3060.21	2512.05	3523.15	2014.7	4763.71	7377.69	4706.7	4811.48	6416.27	5763.47	2367.91	3559.28	3152.11	2149.51	3244.78	6593.57	20708.9	8759.46	13124.3	16358.1	21642.3	17684.2	9	BN05_jasmonates spray_neg_4000cps_230830_339_323_2034manual reintegration_no_techrep.csv	2.6259e-07
1146	5.21	326.137	0	0	0	0	0	0	0	0	0	2739.5	2005.92	3031.55	4151.4	5146.16	3230.4	0	3569.63	0	3786.51	6665.6	3528.8	0	0	0	0	0	4129.53	8558.47	6031.49	3445.61	17222.8	24772.9	21460.5	9	BN05_jasmonates spray_neg_4000cps_230830_339_323_2034manual reintegration_no_techrep.csv	5.0421e-10
559	3.22	340.058	0	0	0	0	0	0	0	0	0	0	0	0	0	0	0	0	0	0	0	0	0	0	0	0	0	0	0	46070.7	7352.18	43168.8	26779.6	35806.8	28045	9	BN05_jasmonates spray_0-4min_pos_4000cps_230830_no_techrep.csv	9.5591e-06
696	2.1	344.075	9553.58	7686.5	7486.85	0	4419.9	4481.4	3645.73	4258.25	3748.04	4032.66	3896.31	3845.07	4877.16	0	2664.04	5322.07	3259.4	0	5945.7	5202.34	8219.01	3886.12	0	0	0	5549.76	7540.88	24928.8	0	22022	40292.2	50391.6	37376.5	9	BN05_jasmonates spray_neg_4000cps_230830_339_323_2034manual reintegration_no_techrep.csv	2.453e-07
715	1.84	353.141	0	0	0	0	0	0	0	0	0	0	0	0	0	0	0	0	0	0	0	0	0	0	0	0	0	0	0	28667.6	15248.4	32949.8	26717.6	28962.1	21502	9	BN05_jasmonates spray_0-4min_pos_4000cps_230830_no_techrep.csv	6.3329e-10
117	2.19	355.069	54189.9	26491.6	25669.8	25770.3	37556.1	34810.1	33781.7	30538.7	28185.6	19395.1	38167.5	69807.2	23197.5	59640.8	40136.2	33896.2	55394.5	39391.1	34427.9	33635.7	36450.5	34698.2	87468.6	46616.7	47108.6	44914.3	42656.9	152374	54905.5	151606	224781	214047	254443	9	BN05_jasmonates spray_0-4min_pos_4000cps_230830_no_techrep.csv	4.9501e-08
614	2.19	357.065	9162.32	5102.68	4314.71	4948.36	5502.84	5740.37	5857.19	4796.23	5421.33	3786.76	5987.67	11617.5	3293.9	9543.89	6249.3	5045.72	10240.4	5982.26	5480.49	5746.05	7197.35	5111.9	14232	9124.87	8280.69	6972.95	7224.63	23603	9040.83	22226.6	32576.7	33831.5	37118.1	9	BN05_jasmonates spray_0-4min_pos_4000cps_230830_no_techrep.csv	1.0156e-07
920	2.8	390.161	0	0	0	0	0	0	0	0	0	0	0	0	0	0	0	0	0	0	0	0	0	0	0	0	0	2598.67	2452.84	13580.9	2371.98	9162.61	14182.7	16220.4	15927.4	9	BN05_jasmonates spray_0-4min_pos_4000cps_230830_no_techrep.csv	2.0022e-08
1453	4.25	402.116	0	0	0	0	0	0	0	2052.72	2101.05	0	2299.33	0	2171.54	0	0	0	3529.22	2558.4	0	2415.73	2143.85	0	0	0	0	0	2062.97	18764.1	15597.2	16409.6	18593.4	21705.1	22087.8	9	BN05_jasmonates spray_neg_4000cps_230830_339_323_2034manual reintegration_no_techrep.csv	4.3588e-14
433	2.53	427.09	4561.63	3437.03	0	2460.69	4285.24	3155.36	2883.39	3489.33	3347.98	2487.89	3235.79	5907.46	3539.16	4899.41	3567.85	3252.2	6879.71	4970.35	5911.97	4684.57	4755.62	5134.44	10543.8	4945.82	5467.83	6509.59	6155.15	40948.8	12941.2	39235.8	55257	60044.3	46488	9	BN05_jasmonates spray_0-4min_pos_4000cps_230830_no_techrep.csv	5.8559e-09
1729	2.53	427.092	0	0	0	0	0	0	0	0	0	0	0	0	0	0	0	0	0	0	0	0	0	0	0	0	0	0	0	8611.33	2035.67	7858.66	12131.1	11353.7	8367.56	9	BN05_jasmonates spray_neg_4000cps_230830_339_323_2034manual reintegration_no_techrep.csv	1.2527e-08
80	4.95	432.106	42251.6	21061.3	26640.7	67210.5	71122.8	80963.9	71860.1	61849.8	70665.9	46229.4	59894.6	57154.3	83059.5	54244.9	56215.7	53515	25440.9	25332.9	49598.3	29426.4	46211.6	33240.4	35343.7	38641.9	37578.2	39889.6	36501	388553	133144	400025	307804	434780	287312	9	BN05_jasmonates spray_neg_4000cps_230830_339_323_2034manual reintegration_no_techrep.csv	1.1572e-06	Kaempferol-3-rhamnoside	[M-H]- 431.0985, 285.0403, 257.0455, 151.0042	A (MassBank Record: MSBNK-RIKEN-PR100942)
967	4.66	448.101	21971.4	15499.4	16434.2	55326.5	57745.2	60631.4	53147.4	50324.1	49554.4	28610.8	37296.4	25894.6	46984.3	47372.1	44549.9	30077.4	18453.4	16458.4	30230.3	26474.3	33847.9	20828.5	24949.5	27901.2	30598.2	30770.4	26388.1	210707	53973	210558	162774	239811	172800	9	BN05_jasmonates spray_neg_4000cps_230830_339_323_2034manual reintegration_no_techrep.csv	6.2534e-06
124	5.02	462.116	12616.8	6532.43	6775.42	25851.2	28286.8	26019.3	25131.8	21142.5	23316	15636.9	34116.2	16219.8	39774.8	21052.9	20897.9	31554.7	11852.1	11790	30439.3	20834.1	32801	11738.1	17568.4	21199.3	19863.9	19577.5	20073.2	192698	48577.6	202935	181758	279406	204006	9	BN05_jasmonates spray_neg_4000cps_230830_339_323_2034manual reintegration_no_techrep.csv	7.9017e-07
1566	4.96	468.083	2839.49	0	2025.58	4445.48	4781.55	4496.66	4232.58	4289.63	4465.75	2793.16	3480.02	3949.12	4523.89	3618.63	3746.12	3697.98	0	2181.57	2955	0	3194.89	2132.02	2132.21	2857.49	2577.12	2591.83	2336.67	14279.8	6394.66	14177.2	13156.5	17397.5	12221.1	9	BN05_jasmonates spray_neg_4000cps_230830_339_323_2034manual reintegration_no_techrep.csv	5.5921e-07
478	1.91	468.135	9098.98	5631.1	5705.85	5251.72	5571.98	5303.65	3938.65	4110.66	3011.44	4913.45	5498.55	9408.12	6816.58	6879.63	6873.49	5934.12	5642.78	5772.93	4484	4189.46	4394.37	8938.48	12630.7	6221.26	6142.98	6402.73	6186.55	40901.3	15061.4	30025.4	50868.2	56771.3	45976.5	9	BN05_jasmonates spray_0-4min_pos_4000cps_230830_no_techrep.csv	1.4205e-09
724	7.93	477.286	0	0	0	0	0	4386.06	4508.21	4040.85	4378.25	0	0	0	5712.3	3575.29	3445.86	6944.53	4240.28	3918.51	5929.69	4213.05	5762.9	3219.55	4162.45	4376.12	4877.77	5168.81	8001.02	29151.5	11610.5	23517.2	14828.7	20228.5	15600.6	9	BN05_jasmonates spray_neg_4000cps_230830_339_323_2034manual reintegration_no_techrep.csv	8.2607e-07
1584	6.89	488.336	0	0	0	0	0	0	0	0	0	0	0	0	0	0	0	0	0	0	0	0	0	0	0	0	0	0	0	16282.1	4795.22	17210	10418.9	15023.3	9344.06	9	BN05_jasmonates spray_neg_4000cps_230830_339_323_2034manual reintegration_no_techrep.csv	1.1086e-06
1605	2.01	492.148	0	0	0	0	0	0	0	0	0	0	0	0	0	0	0	0	0	0	0	0	0	0	0	0	0	0	0	18532.8	5092.95	14533.5	6495.64	9039.68	6618.73	9	BN05_jasmonates spray_neg_4000cps_230830_339_323_2034manual reintegration_no_techrep.csv	4.1504e-06
1208	5.02	498.094	2356.41	0	0	4196.36	3843.59	4257.48	3074.88	2808.27	3524.89	2135.1	3993.62	2365.82	4815.38	3495.42	3264.07	4097.94	0	0	3793.38	2565.02	3480.12	0	2636.26	2796.23	2199.28	2172.05	2332.21	17622.2	4813.98	18036.9	18418.5	26093.5	19474.5	9	BN05_jasmonates spray_neg_4000cps_230830_339_323_2034manual reintegration_no_techrep.csv	5.7601e-07
377	7.69	506.266	7121.64	2599.89	4501.64	7694.08	9111.84	6433.3	8765.75	8103.14	8705.68	5386.6	7112.61	9696.25	13307.9	5029.6	5655.63	9232.85	4248.79	4208	4694.92	4351.32	5747.9	5963.78	5384.29	5440.95	5192.08	7197.74	7509.39	45778.7	16370.8	50242.9	54552.8	74205.1	45656.9	9	BN05_jasmonates spray_neg_4000cps_230830_339_323_2034manual reintegration_no_techrep.csv	3.0549e-07	18:3 LysoPG	[M-H]- 506.2655, 277.2113, 245.0444, 227.0335, 171.0057, 152.9961	A (https://www.lipidmaps.org/tools/structuredrawing/GP_p.php?headgroup=PG&sn1=18:3(6Z,9Z,12Z)&sn2=0:0)
1630	6.99	520.361	0	0	0	0	0	0	0	0	0	0	0	0	0	0	0	0	0	0	0	0	0	0	0	0	0	0	0	14828.2	4963.81	15615.1	9020.87	14946.5	9899.81	9	BN05_jasmonates spray_neg_4000cps_230830_339_323_2034manual reintegration_no_techrep.csv	4.4906e-07
1144	5.02	530.104	2033.92	0	0	3885.49	4033.32	3726.78	3710.97	3388.77	4200.44	2393.4	4120.39	2504.8	5118.37	2770.23	2821.68	3110.51	0	0	3350.33	2089.47	3926.06	0	0	2069.95	0	2119.19	0	12399.5	4929.76	14005	14347.3	19233.4	14988.5	9	BN05_jasmonates spray_neg_4000cps_230830_339_323_2034manual reintegration_no_techrep.csv	1.3541e-07
933	2.65	530.157	0	0	0	0	0	0	0	0	0	0	0	0	0	0	0	0	0	0	0	0	0	0	0	0	0	0	0	13431.8	3062.52	11253.6	14217.7	15701.8	14391.4	9	BN05_jasmonates spray_0-4min_pos_4000cps_230830_no_techrep.csv	6.3544e-09
917	2.36	561.192	0	0	0	0	0	0	0	0	0	2197.54	0	2134.64	2316.39	2273.89	0	0	2301.46	0	0	2241.17	2121.69	0	2729.56	2519.24	0	2295.2	2017.75	12592.1	2935.31	10318.8	13169.1	15251.3	14119.8	9	BN05_jasmonates spray_0-4min_pos_4000cps_230830_no_techrep.csv	2.0135e-07
1736	7.05	568.228	0	0	0	0	0	0	0	0	0	0	0	0	0	0	0	2029.58	0	0	0	0	0	0	0	0	0	0	0	9748.57	3389.81	12946.6	6472.41	12546.5	8799.15	9	BN05_jasmonates spray_neg_4000cps_230830_339_323_2034manual reintegration_no_techrep.csv	2.9111e-06
663	2.8	575.207	0	0	0	0	0	0	0	0	0	0	0	0	0	0	0	0	0	0	0	0	0	0	0	0	0	0	0	42560.4	7260.36	29029.2	37195.3	38418.8	37060.9	9	BN05_jasmonates spray_0-4min_pos_4000cps_230830_no_techrep.csv	1.7566e-07
1245	0.96	585.084	0	0	0	0	0	0	0	0	0	0	0	0	0	0	0	0	0	0	0	0	0	0	0	0	0	0	0	21236.8	5538.89	24059.1	22811	21171.1	19881.1	9	BN05_jasmonates spray_neg_4000cps_230830_339_323_2034manual reintegration_no_techrep.csv	7.3578e-08
25	1.28	599.101	16875.5	21235.2	10571.4	14563.3	12622.4	4291.07	20357.7	21689.3	14486.2	19215	26334.6	32677	25516.1	16732.8	12511.8	27479.1	34532.9	12328.9	27192.3	20487.9	45359.2	16888.7	31577.2	32922	7074.25	9348.13	39398.2	2.21165e+06	544037	2.05191e+06	2.38985e+06	2.55333e+06	2.06058e+06	9	BN05_jasmonates spray_neg_4000cps_230830_339_323_2034manual reintegration_no_techrep.csv	1.7448e-08	Sulfinylalkyl glucosinolate derivative	[M-H]- 598.0927, 534.0962, 421.0672, 178.0176, 96.9601	B (Hooshmand 2021)
948	1.36	599.102	28542.2	20018.8	19033.6	26632.7	20722.4	20574.2	20350	17860.1	21063.8	27849.1	24662.7	32667.8	26014.1	30413.6	29578.6	43268.8	35696.4	35000.9	50026.2	37812.6	49330.1	27844	31108.1	32576.5	39559.1	41373.4	43861.3	12549.6	542577	2.04371e+06	2.37456e+06	2544902	2.04812e+06	9	BN05_jasmonates spray_neg_4000cps_230830_339_323_2034manual reintegration_no_techrep.csv	1.0356e-06
1259	1.29	603.099	0	0	0	0	0	0	0	0	0	0	0	0	0	0	0	0	0	0	0	0	0	0	0	0	0	0	0	19761.4	6859.57	19561.3	21647.6	22748.3	19067.9	9	BN05_jasmonates spray_neg_4000cps_230830_339_323_2034manual reintegration_no_techrep.csv	1.3648e-09
238	0.97	605.075	7797.25	6563.07	8958.41	8077.4	7186.74	7705.06	7819.01	7618.23	7896.91	7619.86	7183.75	6506.74	5032.6	5992.16	5072.21	15531.6	23066.1	16900.9	7954.2	17121.6	9689.65	9087.88	7128.78	9438	7112.27	8323.34	8860.08	154157	89710.9	183176	161122	143262	150005	9	BN05_jasmonates spray_neg_4000cps_230830_339_323_2034manual reintegration_no_techrep.csv	1.0799e-10	4-Methylsulfinylbutyl glucosinolate derivative	[M-H]- 604.0668, 436.0416, 372.0425, 178.0175, 96.9601	B (MSBNK-RIKEN-PR100950)
1138	0.97	607.073	0	0	2029.34	2429.96	0	0	0	0	2515.83	0	0	0	0	0	0	3855.35	3817.76	3158.85	2061.66	3152.65	2761.64	0	0	2191.38	0	0	0	23934.1	13908.4	28858.3	25063.5	21146.4	22761.3	9	BN05_jasmonates spray_neg_4000cps_230830_339_323_2034manual reintegration_no_techrep.csv	3.9041e-10
505	2.64	610.114	3193.24	3140.11	2504.33	2340.33	2604.66	3989.43	0	2073.01	2374.3	3164.2	2260.03	3159.53	2438.06	0	0	0	2738.77	4002.3	0	0	3286.66	0	2188.33	2700.25	2033.34	2656.57	4262.87	92641.4	15705.4	72984.7	89684.7	93982.4	82329.5	9	BN05_jasmonates spray_neg_4000cps_230830_339_323_2034manual reintegration_no_techrep.csv	1.5901e-07
326	1.52	613.117	2103.32	0	0	2078.42	0	0	0	0	0	0	2192.72	2291.2	0	0	0	0	0	0	2883.25	0	2489.69	0	2334.15	0	0	2707.25	2197.54	119466	26821.3	102070	119052	139380	116607	9	BN05_jasmonates spray_neg_4000cps_230830_339_323_2034manual reintegration_no_techrep.csv	1.8638e-08
1355	1.52	615.115	0	0	0	0	0	0	0	0	0	0	0	0	0	0	0	0	0	0	0	0	0	0	0	0	0	0	0	19883.2	5213.55	16711.9	19785.2	23062.7	21399	9	BN05_jasmonates spray_neg_4000cps_230830_339_323_2034manual reintegration_no_techrep.csv	3.4748e-09
572	3.41	624.169	0	0	2530.36	6211.94	5663.25	4650.07	4414.89	0	4185.18	2372.44	2453.14	2589.87	0	4321.94	3953.82	3499.22	2534.36	2498.55	2976.34	3428.09	4888.82	3753.07	3948.87	4642.02	4510.64	4816.96	0	55851.3	20622.3	53966.3	34656.9	49622.2	39369.9	9	BN05_jasmonates spray_0-4min_pos_4000cps_230830_no_techrep.csv	2.1066e-07
1756	3.41	624.169	0	0	0	2092.76	0	2161.72	2337.48	0	0	0	0	0	0	0	0	0	0	0	0	0	0	0	0	0	0	0	0	12846.9	4292.97	12379.3	8524.44	11674.1	8581.89	9	BN05_jasmonates spray_neg_4000cps_230830_339_323_2034manual reintegration_no_techrep.csv	3.2012e-07
1058	1.86	627.133	0	0	0	0	0	0	0	0	0	0	0	0	0	0	0	0	0	0	0	0	0	0	0	0	0	0	0	27433	6386.96	22446.1	25156.3	30209.5	29542.9	9	BN05_jasmonates spray_neg_4000cps_230830_339_323_2034manual reintegration_no_techrep.csv	1.2527e-08
1476	1.04	632.087	0	0	0	0	0	0	0	0	0	0	0	0	0	0	0	0	0	0	0	0	0	0	0	0	0	0	0	14740.6	12524.5	11514.8	16413.2	17874.2	14665.5	9	BN05_jasmonates spray_neg_4000cps_230830_339_323_2034manual reintegration_no_techrep.csv	3.827e-17
1166	6.14	636.409	0	0	0	0	0	0	0	0	0	0	0	0	0	0	0	0	0	0	0	0	0	0	0	0	0	0	0	31219.8	12163	35097.9	16848.5	29960.4	18899.5	9	BN05_jasmonates spray_neg_4000cps_230830_339_323_2034manual reintegration_no_techrep.csv	4.7709e-07
296	2.3	641.149	0	0	0	0	0	0	0	0	0	0	0	0	0	0	0	0	0	0	0	0	0	0	2830.26	0	0	0	2863.42	120639	25448.5	103756	111711	140299	110915	9	BN05_jasmonates spray_neg_4000cps_230830_339_323_2034manual reintegration_no_techrep.csv	5.5395e-08
1248	2.3	643.148	0	0	0	0	0	0	0	0	0	0	0	0	0	0	0	0	0	0	0	0	0	0	0	0	0	0	0	21720.8	4984.04	16613.5	18764.2	23535.7	18771	9	BN05_jasmonates spray_neg_4000cps_230830_339_323_2034manual reintegration_no_techrep.csv	4.5986e-08
211	2.72	655.165	2186.74	2182.02	0	0	0	2656.59	0	2028.47	2297.18	2065	2036.17	2742.72	2653.9	2742.28	0	2764.43	3355.44	2615.16	3581.7	2939.44	2759.65	2746.46	3048.5	3127.65	2330.88	2906.09	3070.08	197430	36205.2	144029	189878	195476	184593	9	BN05_jasmonates spray_neg_4000cps_230830_339_323_2034manual reintegration_no_techrep.csv	5.6681e-08
952	2.8	657.163	0	0	0	0	0	0	0	0	0	0	0	0	0	0	0	0	0	0	0	0	0	0	0	0	0	0	0	41895.4	9067.27	32925.4	40959.3	45003.3	40395.9	9	BN05_jasmonates spray_neg_4000cps_230830_339_323_2034manual reintegration_no_techrep.csv	1.6443e-08
1759	7.05	662.267	0	0	0	0	0	0	0	0	0	0	0	0	2161.47	0	0	2145.73	0	0	0	0	0	0	0	0	0	0	0	7705.61	2464.03	9013.69	6020.36	10588	6460.79	9	BN05_jasmonates spray_neg_4000cps_230830_339_323_2034manual reintegration_no_techrep.csv	3.5279e-06
1613	7.75	664.283	0	0	0	0	0	0	0	0	0	0	0	0	3129.1	0	0	3580.76	0	0	0	0	0	0	0	0	0	0	0	11608.6	4386.51	14143.3	9007.02	16207.4	12711.6	9	BN05_jasmonates spray_neg_4000cps_230830_339_323_2034manual reintegration_no_techrep.csv	7.6423e-07
983	1.86	673.166	2117.01	0	0	2132.94	0	0	0	0	0	2483.06	0	0	0	2955.74	0	2593.28	3183.01	2310.56	0	0	3631.68	0	0	3847.72	0	0	0	12490	6366.57	10750.9	5977.43	12944.6	11261.9	9	BN05_jasmonates spray_0-4min_pos_4000cps_230830_no_techrep.csv	6.8851e-06
1895	1.58	731.144	0	0	0	0	0	0	0	0	0	0	0	0	0	0	0	0	0	0	0	0	0	0	0	0	0	0	0	14924.2	5282.97	12176.3	16943.1	18108.2	15652.2	9	BN05_jasmonates spray_neg_4000cps_230830_339_323_2034manual reintegration_no_techrep.csv	1.2488e-10
549	0.7	740.22	15060.4	10486.4	13185	8628.38	26030.3	22764.5	14567	14263.1	24995.3	16510.4	9123.82	11342.5	4804.83	19594.1	13684.6	7599.95	13417	20990.4	8700.38	7094.2	7225.76	24571.9	21327.2	10902.2	17310.7	9376.71	23970.8	38503.1	50707.2	23685.8	64125.5	63349	73861.7	9	BN05_jasmonates spray_neg_4000cps_230830_339_323_2034manual reintegration_no_techrep.csv	2.9351e-07
152	3.41	786.222	10134.4	8621.31	8331.28	27392.1	20218.2	18122.2	15616.5	16058.6	19639.3	11932.1	12773.9	10717.5	10496.1	19268	14610	11306	12918.8	8421.5	16321.9	14067.6	17633.6	14797.4	17482.8	17352.5	16671.9	19740.6	21062.3	248963	86717.8	240737	153119	220869	167966	9	BN05_jasmonates spray_0-4min_pos_4000cps_230830_no_techrep.csv	3.8182e-07
1439	3.45	822.198	3878.92	4984.09	4947.05	4642.99	4260.94	4613.79	3522.24	4437.47	4311.3	4145.92	4728.07	3980.58	3899.16	3638.8	3600.75	4109.81	3386.22	3956.96	4316.97	3907.5	3740.08	4528.47	3581.44	3738.54	3475.28	3393.64	3781.6	26440.9	8612.46	26336.1	17247.4	24040	17817.2	9	BN05_jasmonates spray_neg_4000cps_230830_339_323_2034manual reintegration_no_techrep.csv	5.4446e-06
302	3.41	832.226	8442.83	8452.25	7476.35	16132.2	12517.1	12832.8	11621.2	6447.5	11566.4	8570.98	8522.22	8501.33	8104.16	12468.3	9589.39	8337.62	9163.63	7387.24	8715.41	8428.94	9464.99	7213.94	8394.65	10050.8	9077.6	9822.67	9206.28	168973	45115.5	161174	105001	150358	109028	9	BN05_jasmonates spray_neg_4000cps_230830_339_323_2034manual reintegration_no_techrep.csv	2.3904e-06
1223	4.65	852.154	3216.85	2859.39	7103.58	0	3537.6	5992.95	3115.7	0	0	9525.69	10853.3	8492.08	3679.73	0	0	6825.93	2842.03	2368.64	3086.48	0	2443.44	4416.35	2627.37	2479.6	2577.1	2880.99	0	29812.8	19690	35395.8	25182.3	17340.3	17136.3	9	BN05_jasmonates spray_neg_4000cps_230830_339_323_2034manual reintegration_no_techrep.csv	3.2283e-08
2033	3.95	944.28	0	0	0	0	2803.37	0	0	0	0	3967.67	3741.37	3222.3	0	3095.45	3043.82	3879.43	4641.8	2953.67	3391.82	2490.73	4572.51	2096.03	3839.47	3344.64	0	3000.36	3956.17	11993.2	7517.86	10254.5	9358.8	10192.1	10323.2	9	BN05_jasmonates spray_neg_4000cps_230830_339_323_2034manual reintegration_no_techrep.csv	3.6513e-08
1877	5.02	946.216	0	0	0	0	0	0	0	0	0	0	0	0	0	0	0	0	0	0	0	0	0	0	0	0	0	0	0	5733.28	0	5862.74	4980.62	8239.92	5976.73	9	BN05_jasmonates spray_neg_4000cps_230830_339_323_2034manual reintegration_no_techrep.csv	8.1452e-06
1089	3.32	948.275	4597.43	4315.21	4555.46	0	4663.33	0	0	4696.88	3897.39	0	0	4285.73	4119.91	5872.42	3762.32	4267.55	5292.67	4047.66	4899.97	0	6569.02	3516.67	0	4948.31	5211.06	5843.16	5115.51	35740.4	14992.5	33546.4	17952.5	20740.8	14365.4	9	BN05_jasmonates spray_neg_4000cps_230830_339_323_2034manual reintegration_no_techrep.csv	2.7828e-06
2002	5.05	991.339	0	0	0	0	0	0	0	0	0	0	0	0	0	0	0	0	0	0	0	0	0	0	0	0	0	0	0	13217.7	3713.58	9842.7	5197.26	9442.21	5116.4	9	BN05_jasmonates spray_neg_4000cps_230830_339_323_2034manual reintegration_no_techrep.csv	5.9233e-06
1419	1.31	1211.25	0	0	0	0	0	0	0	0	0	0	0	0	0	0	0	0	0	0	0	0	0	0	0	0	0	0	0	16246.5	8024.27	17003.5	23627.8	20236.5	17815.2	9	BN05_jasmonates spray_neg_4000cps_230830_339_323_2034manual reintegration_no_techrep.csv	2.6099e-11
1470	1.29	1220.18	0	0	0	0	0	0	0	0	0	0	0	0	0	0	0	0	0	0	0	0	0	0	0	0	0	0	0	16324.3	4240.86	13584.6	14275.4	16039	13970.6	9	BN05_jasmonates spray_neg_4000cps_230830_339_323_2034manual reintegration_no_techrep.csv	2.2157e-08
